# Supplementary material for: Advanced low-power filter architecture for biomedical signals with adaptive tuning
Source: PLoS One. 2025 Jan 23;20(1):e0311768. doi: 10.1371/journal.pone.0311768 (PMC11756783; doi:10.1371/journal.pone.0311768)
Supplement: S1 File — (ZIP) [file pone.0311768.s001.zip]

Archive with 151 entries (111 files):
- Support Files-Plos/
- Support Files-Plos/File containing the Schematic, Layout of biomedical filter with tuning circuit using Cadence tools/
- Support Files-Plos/File containing the Schematic, Layout of biomedical filter with tuning circuit using Cadence tools/umc-biomed filter with tuning circuit/
- Support Files-Plos/File containing the Schematic, Layout of biomedical filter with tuning circuit using Cadence tools/umc-biomed filter with tuning circuit/and/
- Support Files-Plos/File containing the Schematic, Layout of biomedical filter with tuning circuit using Cadence tools/umc-biomed filter with tuning circuit/and/schematic/
- Support Files-Plos/File containing the Schematic, Layout of biomedical filter with tuning circuit using Cadence tools/umc-biomed filter with tuning circuit/and/schematic/master.tag
- Support Files-Plos/File containing the Schematic, Layout of biomedical filter with tuning circuit using Cadence tools/umc-biomed filter with tuning circuit/and/schematic/pc.db
- Support Files-Plos/File containing the Schematic, Layout of biomedical filter with tuning circuit using Cadence tools/umc-biomed filter with tuning circuit/and/schematic/prop.xx
- Support Files-Plos/File containing the Schematic, Layout of biomedical filter with tuning circuit using Cadence tools/umc-biomed filter with tuning circuit/and/schematic/sch.cdb
- Support Files-Plos/File containing the Schematic, Layout of biomedical filter with tuning circuit using Cadence tools/umc-biomed filter with tuning circuit/and/schematic/sch.cd__
- Support Files-Plos/File containing the Schematic, Layout of biomedical filter with tuning circuit using Cadence tools/umc-biomed filter with tuning circuit/and/symbol/
- Support Files-Plos/File containing the Schematic, Layout of biomedical filter with tuning circuit using Cadence tools/umc-biomed filter with tuning circuit/and/symbol/master1tag
- Support Files-Plos/File containing the Schematic, Layout of biomedical filter with tuning circuit using Cadence tools/umc-biomed filter with tuning circuit/and/symbol/pc.db
- Support Files-Plos/File containing the Schematic, Layout of biomedical filter with tuning circuit using Cadence tools/umc-biomed filter with tuning circuit/and/symbol/symbol.cdb
- Support Files-Plos/File containing the Schematic, Layout of biomedical filter with tuning circuit using Cadence tools/umc-biomed filter with tuning circuit/biomedfilt/
- Support Files-Plos/File containing the Schematic, Layout of biomedical filter with tuning circuit using Cadence tools/umc-biomed filter with tuning circuit/biomedfilt/drc_extracted/
- Support Files-Plos/File containing the Schematic, Layout of biomedical filter with tuning circuit using Cadence tools/umc-biomed filter with tuning circuit/biomedfilt/drc_extracted/layout.cdb
- Support Files-Plos/File containing the Schematic, Layout of biomedical filter with tuning circuit using Cadence tools/umc-biomed filter with tuning circuit/biomedfilt/drc_extracted/layout.cd_
- Support Files-Plos/File containing the Schematic, Layout of biomedical filter with tuning circuit using Cadence tools/umc-biomed filter with tuning circuit/biomedfilt/drc_extracted/master.tag
- Support Files-Plos/File containing the Schematic, Layout of biomedical filter with tuning circuit using Cadence tools/umc-biomed filter with tuning circuit/biomedfilt/drc_extracted/pc.db
- Support Files-Plos/File containing the Schematic, Layout of biomedical filter with tuning circuit using Cadence tools/umc-biomed filter with tuning circuit/biomedfilt/drc_extracted/prop.xx
- Support Files-Plos/File containing the Schematic, Layout of biomedical filter with tuning circuit using Cadence tools/umc-biomed filter with tuning circuit/biomedfilt/layout/
- Support Files-Plos/File containing the Schematic, Layout of biomedical filter with tuning circuit using Cadence tools/umc-biomed filter with tuning circuit/biomedfilt/layout/layout.cdb
- Support Files-Plos/File containing the Schematic, Layout of biomedical filter with tuning circuit using Cadence tools/umc-biomed filter with tuning circuit/biomedfilt/layout/layout.cd_
- Support Files-Plos/File containing the Schematic, Layout of biomedical filter with tuning circuit using Cadence tools/umc-biomed filter with tuning circuit/biomedfilt/layout/master1tag
- Support Files-Plos/File containing the Schematic, Layout of biomedical filter with tuning circuit using Cadence tools/umc-biomed filter with tuning circuit/biomedfilt/layout/pc.db
- Support Files-Plos/File containing the Schematic, Layout of biomedical filter with tuning circuit using Cadence tools/umc-biomed filter with tuning circuit/biomedfilt/layout1/
- Support Files-Plos/File containing the Schematic, Layout of biomedical filter with tuning circuit using Cadence tools/umc-biomed filter with tuning circuit/biomedfilt/layout1/layout.cdb
- Support Files-Plos/File containing the Schematic, Layout of biomedical filter with tuning circuit using Cadence tools/umc-biomed filter with tuning circuit/biomedfilt/layout1/layout.cd_
- Support Files-Plos/File containing the Schematic, Layout of biomedical filter with tuning circuit using Cadence tools/umc-biomed filter with tuning circuit/biomedfilt/layout1/master.tag
- Support Files-Plos/File containing the Schematic, Layout of biomedical filter with tuning circuit using Cadence tools/umc-biomed filter with tuning circuit/biomedfilt/layout1/pc.db
- Support Files-Plos/File containing the Schematic, Layout of biomedical filter with tuning circuit using Cadence tools/umc-biomed filter with tuning circuit/biomedfilt/prop.xx
- Support Files-Plos/File containing the Schematic, Layout of biomedical filter with tuning circuit using Cadence tools/umc-biomed filter with tuning circuit/biomedfilt/schematic/
- Support Files-Plos/File containing the Schematic, Layout of biomedical filter with tuning circuit using Cadence tools/umc-biomed filter with tuning circuit/biomedfilt/schematic/master.tag
- Support Files-Plos/File containing the Schematic, Layout of biomedical filter with tuning circuit using Cadence tools/umc-biomed filter with tuning circuit/biomedfilt/schematic/pc.db
- Support Files-Plos/File containing the Schematic, Layout of biomedical filter with tuning circuit using Cadence tools/umc-biomed filter with tuning circuit/biomedfilt/schematic/prop.xx
- Support Files-Plos/File containing the Schematic, Layout of biomedical filter with tuning circuit using Cadence tools/umc-biomed filter with tuning circuit/biomedfilt/schematic/sch.cdb
- Support Files-Plos/File containing the Schematic, Layout of biomedical filter with tuning circuit using Cadence tools/umc-biomed filter with tuning circuit/biomedfilt/schematic/sch.cd_
- Support Files-Plos/File containing the Schematic, Layout of biomedical filter with tuning circuit using Cadence tools/umc-biomed filter with tuning circuit/biomedfilt/schematic1/
- Support Files-Plos/File containing the Schematic, Layout of biomedical filter with tuning circuit using Cadence tools/umc-biomed filter with tuning circuit/biomedfilt/schematic1/master.tag
- Support Files-Plos/File containing the Schematic, Layout of biomedical filter with tuning circuit using Cadence tools/umc-biomed filter with tuning circuit/biomedfilt/schematic1/pc.db
- Support Files-Plos/File containing the Schematic, Layout of biomedical filter with tuning circuit using Cadence tools/umc-biomed filter with tuning circuit/biomedfilt/schematic1/prop.xx
- Support Files-Plos/File containing the Schematic, Layout of biomedical filter with tuning circuit using Cadence tools/umc-biomed filter with tuning circuit/biomedfilt/schematic1/sch.cdb
- Support Files-Plos/File containing the Schematic, Layout of biomedical filter with tuning circuit using Cadence tools/umc-biomed filter with tuning circuit/biomedfilt/symbol/
- Support Files-Plos/File containing the Schematic, Layout of biomedical filter with tuning circuit using Cadence tools/umc-biomed filter with tuning circuit/biomedfilt/symbol/master.tag
- Support Files-Plos/File containing the Schematic, Layout of biomedical filter with tuning circuit using Cadence tools/umc-biomed filter with tuning circuit/biomedfilt/symbol/pc.db
- Support Files-Plos/File containing the Schematic, Layout of biomedical filter with tuning circuit using Cadence tools/umc-biomed filter with tuning circuit/biomedfilt/symbol/symbol.cdb
- Support Files-Plos/File containing the Schematic, Layout of biomedical filter with tuning circuit using Cadence tools/umc-biomed filter with tuning circuit/biomedfilt/symbol/symbol.cd_
- Support Files-Plos/File containing the Schematic, Layout of biomedical filter with tuning circuit using Cadence tools/umc-biomed filter with tuning circuit/cdsinfo.tag
- Support Files-Plos/File containing the Schematic, Layout of biomedical filter with tuning circuit using Cadence tools/umc-biomed filter with tuning circuit/counter/
- Support Files-Plos/File containing the Schematic, Layout of biomedical filter with tuning circuit using Cadence tools/umc-biomed filter with tuning circuit/counter/schematic/
- Support Files-Plos/File containing the Schematic, Layout of biomedical filter with tuning circuit using Cadence tools/umc-biomed filter with tuning circuit/counter/schematic/master.tag
- Support Files-Plos/File containing the Schematic, Layout of biomedical filter with tuning circuit using Cadence tools/umc-biomed filter with tuning circuit/counter/schematic/pc.db
- Support Files-Plos/File containing the Schematic, Layout of biomedical filter with tuning circuit using Cadence tools/umc-biomed filter with tuning circuit/counter/schematic/prop.xx
- Support Files-Plos/File containing the Schematic, Layout of biomedical filter with tuning circuit using Cadence tools/umc-biomed filter with tuning circuit/counter/schematic/sch.cdb
- Support Files-Plos/File containing the Schematic, Layout of biomedical filter with tuning circuit using Cadence tools/umc-biomed filter with tuning circuit/counter/schematic/sch.cd_
- Support Files-Plos/File containing the Schematic, Layout of biomedical filter with tuning circuit using Cadence tools/umc-biomed filter with tuning circuit/counter/symbol/
- Support Files-Plos/File containing the Schematic, Layout of biomedical filter with tuning circuit using Cadence tools/umc-biomed filter with tuning circuit/counter/symbol/master.tag
- Support Files-Plos/File containing the Schematic, Layout of biomedical filter with tuning circuit using Cadence tools/umc-biomed filter with tuning circuit/counter/symbol/pc.db
- Support Files-Plos/File containing the Schematic, Layout of biomedical filter with tuning circuit using Cadence tools/umc-biomed filter with tuning circuit/counter/symbol/symbol.cdb
- Support Files-Plos/File containing the Schematic, Layout of biomedical filter with tuning circuit using Cadence tools/umc-biomed filter with tuning circuit/counter_4/
- Support Files-Plos/File containing the Schematic, Layout of biomedical filter with tuning circuit using Cadence tools/umc-biomed filter with tuning circuit/counter_4/schematic/
- Support Files-Plos/File containing the Schematic, Layout of biomedical filter with tuning circuit using Cadence tools/umc-biomed filter with tuning circuit/counter_4/schematic/master.tag
- Support Files-Plos/File containing the Schematic, Layout of biomedical filter with tuning circuit using Cadence tools/umc-biomed filter with tuning circuit/counter_4/schematic/pc.db
- Support Files-Plos/File containing the Schematic, Layout of biomedical filter with tuning circuit using Cadence tools/umc-biomed filter with tuning circuit/counter_4/schematic/prop.xx
- Support Files-Plos/File containing the Schematic, Layout of biomedical filter with tuning circuit using Cadence tools/umc-biomed filter with tuning circuit/counter_4/schematic/sch.cdb
- Support Files-Plos/File containing the Schematic, Layout of biomedical filter with tuning circuit using Cadence tools/umc-biomed filter with tuning circuit/counter_4/schematic/sch.cd_
- Support Files-Plos/File containing the Schematic, Layout of biomedical filter with tuning circuit using Cadence tools/umc-biomed filter with tuning circuit/counter_4/symbol/
- Support Files-Plos/File containing the Schematic, Layout of biomedical filter with tuning circuit using Cadence tools/umc-biomed filter with tuning circuit/counter_4/symbol/master.tag
- Support Files-Plos/File containing the Schematic, Layout of biomedical filter with tuning circuit using Cadence tools/umc-biomed filter with tuning circuit/counter_4/symbol/pc.db
- Support Files-Plos/File containing the Schematic, Layout of biomedical filter with tuning circuit using Cadence tools/umc-biomed filter with tuning circuit/counter_4/symbol/symbol.cdb
- Support Files-Plos/File containing the Schematic, Layout of biomedical filter with tuning circuit using Cadence tools/umc-biomed filter with tuning circuit/dac_sub/
- Support Files-Plos/File containing the Schematic, Layout of biomedical filter with tuning circuit using Cadence tools/umc-biomed filter with tuning circuit/dac_sub/schematic/
- Support Files-Plos/File containing the Schematic, Layout of biomedical filter with tuning circuit using Cadence tools/umc-biomed filter with tuning circuit/dac_sub/schematic/master.tag
- Support Files-Plos/File containing the Schematic, Layout of biomedical filter with tuning circuit using Cadence tools/umc-biomed filter with tuning circuit/dac_sub/schematic/pc.db
- Support Files-Plos/File containing the Schematic, Layout of biomedical filter with tuning circuit using Cadence tools/umc-biomed filter with tuning circuit/dac_sub/schematic/prop.xx
- Support Files-Plos/File containing the Schematic, Layout of biomedical filter with tuning circuit using Cadence tools/umc-biomed filter with tuning circuit/dac_sub/schematic/sch.cdb
- Support Files-Plos/File containing the Schematic, Layout of biomedical filter with tuning circuit using Cadence tools/umc-biomed filter with tuning circuit/dac_sub/schematic/sch.cd_
- Support Files-Plos/File containing the Schematic, Layout of biomedical filter with tuning circuit using Cadence tools/umc-biomed filter with tuning circuit/dac_sub/symbol/
- Support Files-Plos/File containing the Schematic, Layout of biomedical filter with tuning circuit using Cadence tools/umc-biomed filter with tuning circuit/dac_sub/symbol/master.tag
- Support Files-Plos/File containing the Schematic, Layout of biomedical filter with tuning circuit using Cadence tools/umc-biomed filter with tuning circuit/dac_sub/symbol/pc.db
- Support Files-Plos/File containing the Schematic, Layout of biomedical filter with tuning circuit using Cadence tools/umc-biomed filter with tuning circuit/dac_sub/symbol/symbol.cdb
- Support Files-Plos/File containing the Schematic, Layout of biomedical filter with tuning circuit using Cadence tools/umc-biomed filter with tuning circuit/dff/
- Support Files-Plos/File containing the Schematic, Layout of biomedical filter with tuning circuit using Cadence tools/umc-biomed filter with tuning circuit/dff/schematic/
- Support Files-Plos/File containing the Schematic, Layout of biomedical filter with tuning circuit using Cadence tools/umc-biomed filter with tuning circuit/dff/schematic/master.tag
- Support Files-Plos/File containing the Schematic, Layout of biomedical filter with tuning circuit using Cadence tools/umc-biomed filter with tuning circuit/dff/schematic/pc.db
- Support Files-Plos/File containing the Schematic, Layout of biomedical filter with tuning circuit using Cadence tools/umc-biomed filter with tuning circuit/dff/schematic/prop.xx
- Support Files-Plos/File containing the Schematic, Layout of biomedical filter with tuning circuit using Cadence tools/umc-biomed filter with tuning circuit/dff/schematic/sch.cdb
- Support Files-Plos/File containing the Schematic, Layout of biomedical filter with tuning circuit using Cadence tools/umc-biomed filter with tuning circuit/dff/schematic/sch.cd_
- Support Files-Plos/File containing the Schematic, Layout of biomedical filter with tuning circuit using Cadence tools/umc-biomed filter with tuning circuit/dff/symbol/
- Support Files-Plos/File containing the Schematic, Layout of biomedical filter with tuning circuit using Cadence tools/umc-biomed filter with tuning circuit/dff/symbol/master.tag
- Support Files-Plos/File containing the Schematic, Layout of biomedical filter with tuning circuit using Cadence tools/umc-biomed filter with tuning circuit/dff/symbol/pc.db
- Support Files-Plos/File containing the Schematic, Layout of biomedical filter with tuning circuit using Cadence tools/umc-biomed filter with tuning circuit/dff/symbol/symbol.cdb
- Support Files-Plos/File containing the Schematic, Layout of biomedical filter with tuning circuit using Cadence tools/umc-biomed filter with tuning circuit/diffamp/
- Support Files-Plos/File containing the Schematic, Layout of biomedical filter with tuning circuit using Cadence tools/umc-biomed filter with tuning circuit/diffamp/schematic/
- Support Files-Plos/File containing the Schematic, Layout of biomedical filter with tuning circuit using Cadence tools/umc-biomed filter with tuning circuit/diffamp/schematic/master.tag
- Support Files-Plos/File containing the Schematic, Layout of biomedical filter with tuning circuit using Cadence tools/umc-biomed filter with tuning circuit/diffamp/schematic/pc.db
- Support Files-Plos/File containing the Schematic, Layout of biomedical filter with tuning circuit using Cadence tools/umc-biomed filter with tuning circuit/diffamp/schematic/prop.xx
- Support Files-Plos/File containing the Schematic, Layout of biomedical filter with tuning circuit using Cadence tools/umc-biomed filter with tuning circuit/diffamp/schematic/sch.cdb
- Support Files-Plos/File containing the Schematic, Layout of biomedical filter with tuning circuit using Cadence tools/umc-biomed filter with tuning circuit/diffamp/schematic/sch.cd_
- Support Files-Plos/File containing the Schematic, Layout of biomedical filter with tuning circuit using Cadence tools/umc-biomed filter with tuning circuit/diffamp/symbol/
- Support Files-Plos/File containing the Schematic, Layout of biomedical filter with tuning circuit using Cadence tools/umc-biomed filter with tuning circuit/diffamp/symbol/master.tag
- Support Files-Plos/File containing the Schematic, Layout of biomedical filter with tuning circuit using Cadence tools/umc-biomed filter with tuning circuit/diffamp/symbol/pc.db
- Support Files-Plos/File containing the Schematic, Layout of biomedical filter with tuning circuit using Cadence tools/umc-biomed filter with tuning circuit/diffamp/symbol/symbol.cdb
- Support Files-Plos/File containing the Schematic, Layout of biomedical filter with tuning circuit using Cadence tools/umc-biomed filter with tuning circuit/G-DF-MIXED_MODE_RFCMOS18-1.8V_3.3V-1P6M-MMC_ASSURA-LVS-2.0-P2-COMPARE.RUL
- Support Files-Plos/File containing the Schematic, Layout of biomedical filter with tuning circuit using Cadence tools/umc-biomed filter with tuning circuit/G-DF-MIXED_MODE_RFCMOS18-1.8V_3.3V-1P6M-MMC_ASSURA-LVS-2.0-P2-EXTRACT.RUL
- Support Files-Plos/File containing the Schematic, Layout of biomedical filter with tuning circuit using Cadence tools/umc-biomed filter with tuning circuit/inv/
- Support Files-Plos/File containing the Schematic, Layout of biomedical filter with tuning circuit using Cadence tools/umc-biomed filter with tuning circuit/inv/schematic/
- Support Files-Plos/File containing the Schematic, Layout of biomedical filter with tuning circuit using Cadence tools/umc-biomed filter with tuning circuit/inv/schematic/master.tag
- Support Files-Plos/File containing the Schematic, Layout of biomedical filter with tuning circuit using Cadence tools/umc-biomed filter with tuning circuit/inv/schematic/pc.db
- Support Files-Plos/File containing the Schematic, Layout of biomedical filter with tuning circuit using Cadence tools/umc-biomed filter with tuning circuit/inv/schematic/prop.xx
- Support Files-Plos/File containing the Schematic, Layout of biomedical filter with tuning circuit using Cadence tools/umc-biomed filter with tuning circuit/inv/schematic/sch.cdb
- Support Files-Plos/File containing the Schematic, Layout of biomedical filter with tuning circuit using Cadence tools/umc-biomed filter with tuning circuit/inv/schematic/sch.cd_
- Support Files-Plos/File containing the Schematic, Layout of biomedical filter with tuning circuit using Cadence tools/umc-biomed filter with tuning circuit/inv/symbol/
- Support Files-Plos/File containing the Schematic, Layout of biomedical filter with tuning circuit using Cadence tools/umc-biomed filter with tuning circuit/inv/symbol/master.tag
- Support Files-Plos/File containing the Schematic, Layout of biomedical filter with tuning circuit using Cadence tools/umc-biomed filter with tuning circuit/inv/symbol/pc.db
- Support Files-Plos/File containing the Schematic, Layout of biomedical filter with tuning circuit using Cadence tools/umc-biomed filter with tuning circuit/inv/symbol/symbol.cdb
- Support Files-Plos/File containing the Schematic, Layout of biomedical filter with tuning circuit using Cadence tools/umc-biomed filter with tuning circuit/orgate/
- Support Files-Plos/File containing the Schematic, Layout of biomedical filter with tuning circuit using Cadence tools/umc-biomed filter with tuning circuit/orgate/schematic/
- Support Files-Plos/File containing the Schematic, Layout of biomedical filter with tuning circuit using Cadence tools/umc-biomed filter with tuning circuit/orgate/schematic/master.tag
- Support Files-Plos/File containing the Schematic, Layout of biomedical filter with tuning circuit using Cadence tools/umc-biomed filter with tuning circuit/orgate/schematic/pc.db
- Support Files-Plos/File containing the Schematic, Layout of biomedical filter with tuning circuit using Cadence tools/umc-biomed filter with tuning circuit/orgate/schematic/prop.xx
- Support Files-Plos/File containing the Schematic, Layout of biomedical filter with tuning circuit using Cadence tools/umc-biomed filter with tuning circuit/orgate/schematic/sch.cdb
- Support Files-Plos/File containing the Schematic, Layout of biomedical filter with tuning circuit using Cadence tools/umc-biomed filter with tuning circuit/orgate/schematic/sch.cd_
- Support Files-Plos/File containing the Schematic, Layout of biomedical filter with tuning circuit using Cadence tools/umc-biomed filter with tuning circuit/orgate/symbol/
- Support Files-Plos/File containing the Schematic, Layout of biomedical filter with tuning circuit using Cadence tools/umc-biomed filter with tuning circuit/orgate/symbol/master.tag
- Support Files-Plos/File containing the Schematic, Layout of biomedical filter with tuning circuit using Cadence tools/umc-biomed filter with tuning circuit/orgate/symbol/pc.db
- Support Files-Plos/File containing the Schematic, Layout of biomedical filter with tuning circuit using Cadence tools/umc-biomed filter with tuning circuit/orgate/symbol/symbol.cdb
- Support Files-Plos/File containing the Schematic, Layout of biomedical filter with tuning circuit using Cadence tools/umc-biomed filter with tuning circuit/prop.xx
- Support Files-Plos/File containing the Schematic, Layout of biomedical filter with tuning circuit using Cadence tools/umc-biomed filter with tuning circuit/xnor/
- Support Files-Plos/File containing the Schematic, Layout of biomedical filter with tuning circuit using Cadence tools/umc-biomed filter with tuning circuit/xnor/schematic/
- Support Files-Plos/File containing the Schematic, Layout of biomedical filter with tuning circuit using Cadence tools/umc-biomed filter with tuning circuit/xnor/schematic/master.tag
- Support Files-Plos/File containing the Schematic, Layout of biomedical filter with tuning circuit using Cadence tools/umc-biomed filter with tuning circuit/xnor/schematic/pc.db
- Support Files-Plos/File containing the Schematic, Layout of biomedical filter with tuning circuit using Cadence tools/umc-biomed filter with tuning circuit/xnor/schematic/prop.xx
- Support Files-Plos/File containing the Schematic, Layout of biomedical filter with tuning circuit using Cadence tools/umc-biomed filter with tuning circuit/xnor/schematic/sch.cdb
- Support Files-Plos/File containing the Schematic, Layout of biomedical filter with tuning circuit using Cadence tools/umc-biomed filter with tuning circuit/xnor/schematic/sch.cd_
- Support Files-Plos/File containing the Schematic, Layout of biomedical filter with tuning circuit using Cadence tools/umc-biomed filter with tuning circuit/xnor/symbol/
- Support Files-Plos/File containing the Schematic, Layout of biomedical filter with tuning circuit using Cadence tools/umc-biomed filter with tuning circuit/xnor/symbol/master.tag
- Support Files-Plos/File containing the Schematic, Layout of biomedical filter with tuning circuit using Cadence tools/umc-biomed filter with tuning circuit/xnor/symbol/pc.db
- Support Files-Plos/File containing the Schematic, Layout of biomedical filter with tuning circuit using Cadence tools/umc-biomed filter with tuning circuit/xnor/symbol/symbol.cdb
- Support Files-Plos/File containing the Schematic, Layout of biomedical filter with tuning circuit using Cadence tools/umc-biomed filter with tuning circuit/xor/
- Support Files-Plos/File containing the Schematic, Layout of biomedical filter with tuning circuit using Cadence tools/umc-biomed filter with tuning circuit/xor/schematic/
- Support Files-Plos/File containing the Schematic, Layout of biomedical filter with tuning circuit using Cadence tools/umc-biomed filter with tuning circuit/xor/schematic/master.tag
- Support Files-Plos/File containing the Schematic, Layout of biomedical filter with tuning circuit using Cadence tools/umc-biomed filter with tuning circuit/xor/schematic/pc.db
- Support Files-Plos/File containing the Schematic, Layout of biomedical filter with tuning circuit using Cadence tools/umc-biomed filter with tuning circuit/xor/schematic/prop.xx
- Support Files-Plos/File containing the Schematic, Layout of biomedical filter with tuning circuit using Cadence tools/umc-biomed filter with tuning circuit/xor/schematic/sch.cdb
- Support Files-Plos/File containing the Schematic, Layout of biomedical filter with tuning circuit using Cadence tools/umc-biomed filter with tuning circuit/xor/schematic/sch.cd_
- Support Files-Plos/File containing the Schematic, Layout of biomedical filter with tuning circuit using Cadence tools/umc-biomed filter with tuning circuit/xor/symbol/
- Support Files-Plos/File containing the Schematic, Layout of biomedical filter with tuning circuit using Cadence tools/umc-biomed filter with tuning circuit/xor/symbol/master.tag
- Support Files-Plos/File containing the Schematic, Layout of biomedical filter with tuning circuit using Cadence tools/umc-biomed filter with tuning circuit/xor/symbol/pc.db
- Support Files-Plos/File containing the Schematic, Layout of biomedical filter with tuning circuit using Cadence tools/umc-biomed filter with tuning circuit/xor/symbol/symbol.cdb
