# Supplementary material for: Advanced low-power filter architecture for biomedical signals with adaptive tuning
Source: PLoS One. 2025 Jan 23;20(1):e0311768. doi: 10.1371/journal.pone.0311768 (PMC11756783; doi:10.1371/journal.pone.0311768)
Supplement: S1 File — (ZIP) [file pone.0311768.s001.zip › Support Files-Plos/File containing the Schematic, Layout of biomedical filter with tuning circuit using Cadence tools/umc-biomed filter with tuning circuit/and/schematic/master.tag]

-- Master.tag File, Rev:1.0
sch.cdb
