# Supplementary material for: Advanced low-power filter architecture for biomedical signals with adaptive tuning
Source: PLoS One. 2025 Jan 23;20(1):e0311768. doi: 10.1371/journal.pone.0311768 (PMC11756783; doi:10.1371/journal.pone.0311768)
Supplement: S1 File — (ZIP) [file pone.0311768.s001.zip › Support Files-Plos/File containing the Schematic, Layout of biomedical filter with tuning circuit using Cadence tools/umc-biomed filter with tuning circuit/G-DF-MIXED_MODE_RFCMOS18-1.8V_3.3V-1P6M-MMC_ASSURA-LVS-2.0-P2-COMPARE.RUL]

; Compare diode properties

; DIODE area, pj

  diodeAREA_Tol = 3.0
  diodePJ_Tol   = 3.0 

  procedure( compareDIO( layPlist, schPlist )
    prog( (missingLay missingSch)

; Remap schematic AREA -> area and PJ -> pj

      when( schPlist->AREA schPlist->area = schPlist->AREA )
      when( schPlist->PJ   schPlist->pj   = schPlist->PJ )

; If m is missing, set it to 1

      when( !layPlist->m  layPlist->m = 1 )
      when( !layPlist->M  layPlist->M = 1 )
      when( !schPlist->m  schPlist->m = 1 )
      when( !schPlist->M  schPlist->M = 1 )

; If "area" is missing generate a parameter mismatch

      foreach( prop '( area pj )
        unless( get( layPlist prop )
          missingLay = cons( prop missingLay )
        ) ;unless
        unless( get( schPlist prop )
          missingSch = cons( prop missingSch )
        ) ;unless
      ) ;foreach

; Report all missing parameters

      when( ( missingLay || missingSch )

        when( missingSch
          sprintf( msg1 "Sch DIODE missing params: %s"
            buildString( missingSch ",") )
        ) ;when
        when( !missingSch
          sprintf( msg1 "Sch DIODE area %g pj %g m %g"
            float(schPlist->area) float(schPlist->pj) float(schPlist->m)
          )
        ) ;when

        when( missingLay
          sprintf( msg2 "Lay DIODE missing params: %s"
            buildString( missingLay ",") )
        ) ;when
        when( !missingLay
          sprintf( msg2 "Lay DIODE area %g pj %g m %g"
            float(layPlist->area) float(layPlist->pj) float(layPlist->m)
          )
        ) ;when

        sprintf( msg "Err: %s ; %s" msg1 msg2 )
        return( msg )
      )

; now we know that area and m are defined for both plists
; correct for m here

      layM = float(float( layPlist->m ) + float( layPlist->M ) - 1 )
      layA = float( layM * layPlist->area )
      layP = float( layM * layPlist->pj )

      schM = float(float( schPlist->m ) + float( schPlist->M ) - 1 )
      schA = float( schM * schPlist->area )
      schP = float( schM * schPlist->pj )

      diffA = 100 * ( abs( layA - schA ) / schA )
      diffP = 100 * ( abs( layP - schP ) / schP )

      areaErr = nil
      pjErr   = nil

      when( diffA > diodeAREA_Tol areaErr = t )
      when( diffP > diodePJ_Tol pjErr = t )

; if no errors return nil

      when( !areaErr && !pjErr return(nil) )

; now we know there is a parameter error

      sprintf( msg
		"Err: DIODE Sch area/pj/m  %g %g %g; Lay area/pj/m %g %g %g"
                schA schP schM layA layP layM 
      )
      return( msg )

   ) ; end prog
  ) ; end compareDIO
; *****************************************************************
; combine parallel diodes

procedure( parallelDIO( dio1 dio2 )
  prog( ( parDio missing1 missing2 )

; set the output plist to nil
    parDio = ncons(nil)


; If m (m factor) is missing, set it to 1

    when( !dio1->m  dio1->m = 1 )
    when( !dio1->M  dio1->M = 1 )
    when( !dio2->m  dio2->m = 1 )
    when( !dio2->M  dio2->M = 1 )

; If area is missing, do not combine

    foreach( prop '( area pj )
      unless( get( dio1 prop )
        missing1 = cons( prop missing1 )
        ) ;unless
      unless( get( dio2 prop )
        missing2 = cons( prop missing2 )
        ) ;unless
      ) ;foreach

; Report all missing parameters

    when( ( missing1 || missing2 )

      printf( "\n" )
      printf( 
        "** Parallel DIODE with missing parameters not combined:\n" )

      when( missing1
        printf(
          "   1st device: Diode missing parameters: %s \n"
          buildString( missing1 ",") )
        ) ;when
      when( !missing1
        printf(
          "   1st device: Diode with all parameters \n" )
        ) ;when

      when( missing2
        printf(
          "   2nd device: Diode missing parameters: %s \n"
          buildString( missing2 ",") )
        ) ;when
      when( !missing2
        printf(
          "   2nd device: Diode with all parameters \n" )
        ) ;when

      return( "doNotCombine" )
      )

; now we know that area and m are defined for both plists

; set variables to make typing easier and code simpler

    area1 = float( dio1->area )
    area2 = float( dio2->area )
    pj1   = float( dio1->pj )
    pj2   = float( dio2->pj )
    M1    = float(float( dio1->m ) + float( dio1->M ) - 1 ) 
    M2    = float(float( dio2->m ) + float( dio2->M ) - 1 )

; Now combine parameters; set new m = 1

    newarea = float( area1*M1 + area2*M2 )
    newpj   = float( pj1*M1 + pj2*M2 )

    parDio->area = newarea
    parDio->pj   = newpj
    parDio->m    = float(1)

;    printf( "\n" )
;    printf( "** Parallel Diode combined: \n" )
;
;    printf( "   1st device: area = %g pj = %g m = %g \n" area1 pj1 M1 )
;    printf( "   2nd device: area = %g pj = %g m = %g \n" area2 pj2 M2 )

;    printf( "   Resulting: area = %g pj = %g m = 1 \n" newarea newpj )

    return( parDio )

    ) ;prog
  ) ;parallelDIO


procedure( doNotCompare(arg1 arg2) prog(  ()  return(nil) ) )  
    
; *****************************************************************
; 	         Compare RF MOS properties
; *****************************************************************

procedure( compareRFMOS( layPlist, schPlist )
    prog( (missingLay missingSch)

      tolW  = 0.01	; the tolerance of gate width  is 1%
      tolL  = 0.01	; the tolerance of gate length is 1%

; If w,l,nf,m are missing, set them to W,L,NF,M respectively

      when( !schPlist->l  schPlist->l  = schPlist->L  )
      when( !schPlist->w  schPlist->w  = schPlist->W  )
      when( !schPlist->m  schPlist->m  = schPlist->M  )
      when( !layPlist->l  layPlist->l  = layPlist->L  )
      when( !layPlist->w  layPlist->w  = layPlist->W  )
      when( !layPlist->nf layPlist->nf = layPlist->NF )

; If m (nf factor) is missing, set it to 1

      when( !layPlist->nf  layPlist->nf = 1  )
      when( !schPlist->m   schPlist->m  = 1  )

; If W or L is missing generate a parameter mismatch
            
      foreach( prop '( w l )
        unless( get( layPlist prop )
          missingLay = cons( prop missingLay )
        ) ;unless
        unless( get( schPlist prop )
          missingSch = cons( prop missingSch )
        ) ;unless
      ) ;foreach
      
; Report all missing parameters

      when( ( missingLay || missingSch )      
	when( missingSch 
	  sprintf( msg1 "Sch MOS missing params: %s" 
	    buildString( missingSch ",") )
	) ;when
	when( !missingSch
	  sprintf( msg1 "Sch MOS W/L/M %g %g %g" 
            float(schPlist->w) float(schPlist->l) float(schPlist->m)
          )
	) ;when
	when( missingLay
	  sprintf( msg2 "Lay MOS missing params: %s" 
	    buildString( missingLay ",") )
 	) ;when
	when( !missingLay
	  sprintf( msg2 "Lay MOS W/L/NF %g %g %g" 
            float(layPlist->w) float(layPlist->l) float(layPlist->nf)
          )
	) ;when
        sprintf( msg "Err: %s ; %s" msg1 msg2 )
        return( msg )
      )

; now we know that w, l and m are defined for both plists

      layW = float( layPlist->nf * layPlist->w )
      layL = float( layPlist->l )
      schW = float( schPlist->m * schPlist->w )
      schL = float( schPlist->l )
   
      Werr1 = nil
      Lerr1 = nil     
      when( ( abs( layW - schW ) / schW ) > tolW Werr1 = t )
      when( ( abs( layL - schL ) / schL ) > tolL Lerr1 = t )
      
      myschW=schW*1e-6
      myschL=schL*1e-6
            
      Werr2 = nil
      Lerr2 = nil         
      when( ( abs( layW - myschW ) / myschW ) > tolW Werr2 = t )
      when( ( abs( layL - myschL ) / myschL ) > tolL Lerr2 = t )

; if no errors return nil

	myFlag1=nil
	myFlag2=nil
	when(!Werr1 && !Lerr1 myFlag1=t) 
	when(!Werr2 && !Lerr2 myFlag2=t) 	
      when( myFlag1 || myFlag2 return(nil) )    

; now we know there is a parameter error
      if(schL>10e-3 && schW>10e-3 then
      sprintf( 
        msg
        "Err: MOS Sch L/W %g %g ; Lay L/W %g %g " 
        myschL myschW  layL layW 
      )
      return( msg )
      else            
      sprintf( 
        msg1
        "Err: MOS Sch L/W %g %g ; Lay L/W %g %g " 
        schL schW  layL layW 
      )
      return( msg1 )
      );if
    ) ; end prog
  ) ; end compareRFMOS

   avCompareRules(
       
    	schematic( 
      	  setPower( all "*VCC*" )
      	  setPower( all "*VDD*" )
      	  setGround( all "*GND*" )
      	  setGround( all "*VSS*" )

          swapPins( "N_L18W500_18_RF" nil )         
          swapPins( "N_L34W500_33_RF" nil )         
          swapPins( "N_PO7W500_18_RF" nil )         
          swapPins( "N_PO7W500_33_RF" nil )         
          swapPins( "P_L18W500_18_RF" nil )         
          swapPins( "P_L34W500_33_RF" nil )         
          swapPins( "P_PO7W500_18_RF" nil )         
          swapPins( "P_PO7W500_33_RF" nil )         
          swapPins( "VARMIS_18_RF" nil )         
          swapPins( "VARDIOP_RF" nil )         
          swapPins( "MIMCAPS_MM" nil )         
          swapPins( "MIMCAPM_RF" nil )         
          swapPins( "PAD_RF" nil )
          swapPins( "L_SLCR20K_RF" nil )  
    	)
 
        layout(
      	  setPower( all "*VCC*" )
          setPower( all "*VDD*" )
          setGround( all "*GND*" )
          setGround( all "*VSS*" )

       	  mosDevice( "N_L18W500_18_RF(GENERIC)" ( "D" "G" "S" "B" ) )
	  mosDevice( "N_L34W500_33_RF(GENERIC)" ( "D" "G" "S" "B" ) )
	  mosDevice( "N_PO7W500_18_RF(GENERIC)" ( "D" "G" "S" "B" ) )
	  mosDevice( "N_PO7W500_33_RF(GENERIC)" ( "D" "G" "S" "B" ) )
	  mosDevice( "P_L18W500_18_RF(GENERIC)" ( "D" "G" "S" "B" ) )
	  mosDevice( "P_L34W500_33_RF(GENERIC)" ( "D" "G" "S" "B" ) )
	  mosDevice( "P_PO7W500_18_RF(GENERIC)" ( "D" "G" "S" "B" ) )
	  mosDevice( "P_PO7W500_33_RF(GENERIC)" ( "D" "G" "S" "B" ) )
	  resDevice( "RSNWELL_MM(GENERIC)" ( "PLUS" "MINUS" "B" ) )
	  resDevice( "RSND_MM(GENERIC)" ( "PLUS" "MINUS" "B" ) )
	  resDevice( "RSPD_MM(GENERIC)" ( "PLUS" "MINUS" "B" ) )
	  resDevice( "RSNPO_MM(GENERIC)" ( "PLUS" "MINUS" "B" ) )
	  resDevice( "RSPPO_MM(GENERIC)" ( "PLUS" "MINUS" "B" ) )
	  resDevice( "RNND_MM(GENERIC)" ( "PLUS" "MINUS" "B" ) )
	  resDevice( "RNPD_MM(GENERIC)" ( "PLUS" "MINUS" "B" ) )
	  resDevice( "RNNPO_MM(GENERIC)" ( "PLUS" "MINUS" "B" ) )
	  resDevice( "RNNPO_RF(GENERIC)" ( "PLUS" "MINUS" "B" ) )
	  resDevice( "RNPPO_MM(GENERIC)" ( "PLUS" "MINUS" "B" ) )
	  resDevice( "RNPPO_RF(GENERIC)" ( "PLUS" "MINUS" "B" ) )
	  resDevice( "RNHR1000_MM(GENERIC)" ( "PLUS" "MINUS" "B"  ))
	  resDevice( "RNHR_RF(GENERIC)" ( "PLUS" "MINUS" "B" ) )
	  resDevice( "RM1_MM(GENERIC)" ( "PLUS" "MINUS" nil ) )
	  resDevice( "RM2_MM(GENERIC)" ( "PLUS" "MINUS" nil ) )
	  resDevice( "RM3_MM(GENERIC)" ( "PLUS" "MINUS" nil ) )
	  resDevice( "RM4_MM(GENERIC)" ( "PLUS" "MINUS" nil ) )
	  resDevice( "RM5_MM(GENERIC)" ( "PLUS" "MINUS" nil ) )
	  resDevice( "RM6_MM(GENERIC)" ( "PLUS" "MINUS" nil ) )
	  capDevice( "VARMIS_18_RF(GENERIC)" ( "PLUS" "MINUS" "B" ) )
	  capDevice( "VARDIOP_RF(GENERIC)" ( "PLUS" "MINUS" nil ) )
	  capDevice( "MIMCAPS_MM(GENERIC)" ( "PLUS" "MINUS" nil ) )
 	  capDevice( "MIMCAPM_RF(GENERIC)" ( "PLUS" "MINUS" "B" ) )
	  capDevice( "PAD_RF(GENERIC)" ( "PLUS" "MINUS" nil ) )
          indDevice( "L_SLCR20K_RF(GENERIC)" ( "PLUS" "MINUS" "B" ) )

          swapPins( "N_L18W500_18_RF" nil )         
          swapPins( "N_L34W500_33_RF" nil )         
          swapPins( "N_PO7W500_18_RF" nil )         
          swapPins( "N_PO7W500_33_RF" nil )         
          swapPins( "P_L18W500_18_RF" nil )         
          swapPins( "P_L34W500_33_RF" nil )         
          swapPins( "P_PO7W500_18_RF" nil )         
          swapPins( "P_PO7W500_33_RF" nil )         
          swapPins( "VARMIS_18_RF" nil )         
          swapPins( "VARDIOP_RF" nil )         
          swapPins( "MIMCAPS_MM" nil )         
          swapPins( "MIMCAPM_RF" nil )         
          swapPins( "PAD_RF" nil )
          swapPins( "L_SLCR20K_RF" nil )         
        )

	mergeParallel( "N_PO7W500_18_RF"  noMerge )
    	mergeParallel( "N_L18W500_18_RF"  noMerge )
	mergeParallel( "P_PO7W500_18_RF"  noMerge )
	mergeParallel( "P_L18W500_18_RF"  noMerge )
	mergeParallel( "N_PO7W500_33_RF"  noMerge )
	mergeParallel( "N_L34W500_33_RF"  noMerge )
	mergeParallel( "P_PO7W500_33_RF"  noMerge )
	mergeParallel( "P_L34W500_33_RF"  noMerge )
    
	;;mergeParallel( "RNNPO_RF"	noMerge )
	;;mergeParallel( "RNPPO_RF"	noMerge )
	;;mergeParallel( "RNHR_RF"	noMerge )
	mergeParallel( "PAD_RF"		noMerge )
	mergeParallel( "MIMCAPM_RF"	noMerge )
	mergeParallel( "VARMIS_18_RF"	noMerge )
	mergeParallel( "VARDIOP_RF"	noMerge )
	mergeParallel( "L_SLCR20k_RF"	noMerge )
        
        mergeParallel(DIO merge parallelDIO)

	mergeSeries( "N_PO7W500_18_RF"  noMerge )
	mergeSeries( "N_L18W500_18_RF"  noMerge )
	mergeSeries( "P_PO7W500_18_RF"  noMerge )
	mergeSeries( "P_L18W500_18_RF"  noMerge )
	mergeSeries( "N_PO7W500_33_RF"  noMerge )
	mergeSeries( "N_L34W500_33_RF"  noMerge )
	mergeSeries( "P_PO7W500_33_RF"  noMerge )
	mergeSeries( "P_L34W500_33_RF"  noMerge )
    
	;;mergeSeries( "RNNPO_RF" 	noMerge )
	;;mergeSeries( "RNPPO_RF"		noMerge )
	;;mergeSeries( "RNHR_RF"  	noMerge )
	mergeSeries( "PAD_RF"		noMerge )
	mergeSeries( "MIMCAPM_RF"	noMerge )
	mergeSeries( "VARMIS_18_RF"	noMerge )
	mergeSeries( "VARDIOP_RF"	noMerge )
	mergeSeries( "L_SLCR20k_RF"	noMerge )

    if( (avSwitch "ARTISAN_LIB") then
        compareParameter( "N_18_G2" percent( "w" 7 "l" 7 ) )
        compareParameter( "P_18_G2" percent( "w" 7 "l" 7 ) )
        compareParameter( "N_33_G2" percent( "w" 3 "l" 3 ) )
        compareParameter( "P_33_G2" percent( "w" 3 "l" 3 ) )
        compareParameter( "N_PG400_G2" percent( "w" 3 "l" 3 ) )
        compareParameter( "N_PD400_G2" percent( "w" 3 "l" 3 ) )
        compareParameter( "P_L400_G2" percent( "w" 3 "l" 3 ) )
        compareParameter( "N_PG1020_G2" percent( "w" 3 "l" 3 ) )
        compareParameter( "N_PD1020_G2" percent( "w" 3 "l" 3 ) )
        compareParameter( "P_L1020_G2" percent( "w" 3 "l" 3 ) )
    else
    if( (avSwitch "FARADAY_LIB") then
        compareParameter( "N_18_G2" percent( "w" 3 "l" 3 ) )
        compareParameter( "P_18_G2" percent( "w" 3 "l" 3 ) )
        compareParameter( "N_33_G2" percent( "w" 3 "l" 3 ) )
        compareParameter( "P_33_G2" percent( "w" 3 "l" 3 ) )
        compareParameter( "N_PG400_G2" percent( "w" 20 "l" 20 ) )
        compareParameter( "N_PD400_G2" percent( "w" 20 "l" 20 ) )
        compareParameter( "P_L400_G2" percent( "w" 20 "l" 20 ) )
        compareParameter( "N_PG1020_G2" percent( "w" 3 "l" 3 ) )
        compareParameter( "N_PD1020_G2" percent( "w" 3 "l" 3 ) )
        compareParameter( "P_L1020_G2" percent( "w" 3 "l" 3 ) )
    else

       compareParameter( MOS percent( "w" 3 "l" 3 ) )
     )
     )

	compareParameter( "N_L18W500_18_RF" compareRFMOS )
	compareParameter( "N_PO7W500_18_RF" compareRFMOS )
	compareParameter( "P_PO7W500_18_RF" compareRFMOS )
	compareParameter( "P_L18W500_18_RF" compareRFMOS )
	compareParameter( "N_PO7W500_33_RF" compareRFMOS )
	compareParameter( "N_L34W500_33_RF" compareRFMOS )
	compareParameter( "P_PO7W500_33_RF" compareRFMOS )
	compareParameter( "P_L34W500_33_RF" compareRFMOS )

    if( (avSwitch "FARADAY_LIB") then
        compareParameter( "RSNWELL" percent( "r" 9 ) )
        compareParameter( "RSNPO" percent( "r" 3 ) )
        compareParameter( "RSPPO" percent( "r" 3 ) )
        compareParameter( "RSND" percent( "r" 3 ) )
        compareParameter( "RSPD" percent( "r" 3 ) )
        compareParameter( "RNNPO" percent( "r" 3 ) )
        compareParameter( "RNPPO" percent( "r" 60 ) )
        compareParameter( "RNND" percent( "r" 3 ) )
        compareParameter( "RNPD" percent( "r" 3 ) )
    else
    if( (avSwitch "LIB") then
        compareParameter( "RNPD" percent( "r" 15 ) )
    else
    if( (avSwitch "ARTISAN_LIB") then
        compareParameter( "RSNWELL" percent( "r" 9 ) )
        compareParameter( "RSNPO" percent( "r" 3 ) )
        compareParameter( "RSPPO" percent( "r" 3 ) )
        compareParameter( "RSND" percent( "r" 3 ) )
        compareParameter( "RSPD" percent( "r" 3 ) )
        compareParameter( "RNND" percent( "r" 3 ) )
        compareParameter( "RNPD" percent( "r" 3 ) )
        compareParameter( "RNNPO" percent( "r" 29 ) )
        compareParameter( "RNPPO" percent( "r" 9 ) )
    else
	compareParameter( RES percent( "r" 10 ) )
    )
    )
    )


	compareParameter( BJT percent( "area" 1 ) )
	compareParameter( CAP percent( "c" 1 ) )
        compareParameter( "MIMCAPS_MM" percent( "c" 3 ) )	

    if( (avSwitch "VST_LIB") then
    compareParameter( "DION_G2" percent( "area" 3 "pj" 25 ) )
    compareParameter( "DIOP_G2" percent( "area" 3 "pj" 200 ) )
    compareParameter( "DIONW_G2" percent( "area" 3 "pj" 3 ) )
    else
	;;compareParameter( DIO percent( "area" 12 ) )
 	;;compareParameter( "DION_MM" percent( "area" 1 ) )
	;;compareParameter( "DIOP_MM" percent( "area" 1 ) )    
	;;compareParameter( "DIONW_MM" percent( "area" 1 ) )    
        compareParameter( DIO compareDIO )
      )

        compareParameter( "VARMIS_18_RF" percent( "nf" 3 ) )
        compareParameter( "VARDIOP_18_RF" percent( "nf" 3 ) )
	compareParameter( "PAD_RF" percent( "index" 3 ) )
	;;compareParameter( "PAD_RF" doNotCompare )
	compareParameter( "L_SLCR20K_RF"  percent( "W" 3 "D" 3 "N" 3 ) )
	;;compareParameter( "L_SLCR20K_RF" doNotCompare )

	autoPinSwap( t 2000 ) 
	expandOnError( ( reduce t ) ( swap t ) )
    
	filter( "X" )
   
    ;	nameBinding( ( pin nil ) )
    if( (avSwitch "LIB") then
    verifyTopSchPins(nil)
    verifyTopLayPins(nil)
    nameBinding( ( pin nil ) )  ; the option need to be on for Virage SRAM 
    else  
	verifyTopSchPins(t)
	verifyTopLayPins(t)	 
     )
    ; To report filterd devices or to list devices statistics when LVS is clean.
    ; filterReduceStatistics() 
   
  ) ; avCompareRules complete
