# Supplementary material for: Advanced low-power filter architecture for biomedical signals with adaptive tuning
Source: PLoS One. 2025 Jan 23;20(1):e0311768. doi: 10.1371/journal.pone.0311768 (PMC11756783; doi:10.1371/journal.pone.0311768)
Supplement: S1 File — (ZIP) [file pone.0311768.s001.zip › Support Files-Plos/File containing the Schematic, Layout of biomedical filter with tuning circuit using Cadence tools/umc-biomed filter with tuning circuit/G-DF-MIXED_MODE_RFCMOS18-1.8V_3.3V-1P6M-MMC_ASSURA-LVS-2.0-P2-EXTRACT.RUL]

/*********************************************************************
   Title    : Assura LVS Extract Rule of 0.18um Mixed Mode/RFCMOS Technology 
              1.8V/3.3V 1P6M with Metal/Metal Capacitor Process 
   Document : G-02-MIXED_MODE/RFCMOS18-1.8V/3.3V-1P6M-MMC-EDR v2.0-p1  2006/11/03 

   Copyright (c) United Microelectronics Corporation, 1980-2005   
   All Rights Reserved                                            
                                                                  
   This source file is proprietary information of United          
   Microelectronics Corporation.  It may not be distributed,      
   in whole or in any part without prior written permission.      
                                                                  
 DISCLAIMER OF WARRANTY                                           
   United Microelectronics Corporation information and associated 
   files  are  provided  "as is"  and  without  warranty.  United 
   Microelectronics Corporation has no obligation to support or   
   otherwise  maintain  software.  United  Microelectronics       
   Corporation makes no warranties,  expressed or  implied, with  
   respect to the information contained herein, including, but    
   not limited to, any warranty of merchantability or fitness     
   for a particular application.                                  
                                                                  
 LIMITATION OF LIABILITY                                          
   United Microelectronics Corporation is not liable for any      
   property  damage,  personal  injury, loss of  profits,         
   interruption of  business, or for any other special,           
   consequential or incidental damages, however caused, whether   
   for breach of warranty, contract tort (including negligence),  
   strict liability or otherwise. United Microelectronics         
   Corporationfurther further assumes no responsibility for any   
   errors that may appear within this set of files for any        
   damages, direct or indirect, that may result from using this   
   document.                                                      

 STATEMENT OF USE                                                                  
   This information contains confidential and proprietary information of
   UMC.  No part of this information may be reproduced, transmitted,
   transcribed, stored in a retrieval system, or translated into any
   human or computer language, in any form or by any means, electronic,
   mechanical, magnetic, optical, chemical, manual, or otherwise, without
   the prior written permission of UMC.  This information was prepared
   for informational purpose and is for use by UMC's customers only.
   UMC reserves the right to make changes in the information at any time
   and without notice.
  
  *---------------------------------------------------------------------*
  * Cadence Design Systems shall not be liable for the accuracy of      *
  * this design rule deck or it's ability to capture errors. The user   *
  * is responsible for thoroughly testing and implementing it's         *
  * features.                                                           *
  *---------------------------------------------------------------------*

 HISTORY
====================================================================
  2.0-P2  12/08/2006 Updated by H B Lin/UMC  
		     1. Modify the RSND_MM, RSPD_MM device property calculate method for special 
		        structure(dog bone structure)
  2.0-P1  11/15/2006 Updated by Momo Chang/UMC  to align version to EDR. The content unchanged.
 		     
  1.5-P1  08/14/2006 Updated by H B Lin/UMC 
 		     1. Modify the comparerule of Inductor (L_SLCR20k_RF), PAD_RF
 		        device in property check.
 		     2. Modify the "PLY" definition when the ply be used connect line.
 		     3. Turn off mergeParallel, mergeSeries of non-salicide resistor
 		        RF device in comparerule check.
 		     4. Modify the parameter check of L_SLCR20k_RF, VARMIS_18_RF, 
 		        VARDIOP_RF device in the comparerule file.
 		     5. Change the parameter "ea" to "area" of BJT device.
  1.4-P2  07/18/2006 Updated by H B Lin/UMC 
 		     1. Add DIONW_MM, DION_G2 device.
 		     2. Modify device naming base on SPICE model's definition.
 		        N--> N_18_G2, P--> P_18_G2, NT-->N_33_G2, PT-->P_33_G2
 		        DN --> DION_G2, DP -->DIOP_G2
 		     3. Add 0.18um G2 SRAM 4.0 um^2, 10.20 um^2 bit cell device.
 		     4. Add "FDK" switch.
 		     5. Add "LIB" switch.
 		     6. Modify the RM1_MM ~ RM6_MM Metal resistor device body definition base 
 		        on new release mark layer (M1RESMK ~ M6RESMK).
 		     7. Add "Top_Metal_Thickness--12K" switch.
 		     8. Add "PRE_OPC" switch of 0.18um GII SRAM cell.
 		     9. Add "POST_OPC" switch of 0.18um GII SRAM cell.
 	            10. Add the new layer,SEALRMARK ( 86(36) ).
                    11.Add two errorLayer commands to highlight soft butting contact.
  1.4-P1  12/12/2005 Updated by Eric Chang/UMC to align version to EDR. The content unchanged.
  1.3-P1  06/06/2005 Updated by Eric Chang/UMC to align version to EDR. The content unchanged.
  1.2-P10 03/18/2005 Eric Chang/UMC 
                    modify namePrefix of MIMCAPM_RF from ("X") to ("XC")
                    Modify DFII layer name of many input layers.
                    Modify NOTES 2) and 3).
  1.2-P9 06/07/2004 Eric Chang/UMC modify N-well resistor layer from WSYMBOL(83) to NWR(40)
  1.2-P8 02/10/2004 James Yeh/UMC
		   Update RNHR1000_MM parameter: nameParameter( width "w" )
  1.2-P7 09/30/2003 Add "w","l"( lower case ) parameters in RNHR1000_MM, 
 		   MIMCAPS_MM, RNHR_RF, VARMIS_18_RF,VARDIOP_RF, MIMCAPM_RF.
 		   Add "physical" into extractDevice function to match by 
 		   physical terminal count rather than logical terminal count 
 		   for mixed mode resistor and capacitor devices.
  1.2-P6 08/28/2003 Update width and length definitions of RF devices including 
 		   all RF MOS devices, varactor diode, MIMCAPM_RF and N+/Nwell
 		   varactor to make width parameters in back-annotation netlist
 		   consistent with the input netlist.  		   	
  1.2-P5 04/29/2003 Specify not to merge any RF devices as comparison
        05/12/2003 Add RF MOS source recognition layer
                   Update source terminal definition of RF MOS so that
                   source and drain terminals can not swap.
        06/12/2003 Prohibit pin swapping of MIMCAPS_MM and RF devices(except
                   resistors)in schematic
                   Simplify parameter extraction definitions of logic and mixed 
                   mode devices including MOS and resistor.                          
        06/23/2003 Change BJT definitions to distinguish emitter size without
                   SIZEx layers 
 1.2-P4 04/22/2003 Add device switches
 		   Add filter option to filter out the devices which all its
 		   terminals are shorted together.
 		   Remove mixed mode salicide poly resistor devices
 		   (RSNPO_MM,RSPPO_MM)
 1.2-P3 03/18/2003 Add nmoscap and pmoscap
 		   Update mixed mode salicide diffusion resistor to fix the 
 		   extraction issue of dog-bone-like pattern.
        03/26/2003 Add "HSPICE_extraction" switch with GDSII input 
        03/31/2003 Add inductor device
        04/08/2003 Prohibit pin swapping of all capacitor devices
        	   Add "index" parameter for RF PAD.
        04/10/2003 Update seed layers and terminal layers of all RF MOS 
                   devices and remove "HSPICE_extraction" switch 
        04/14/2003 Set inductor does not have swappable pins
 1.2-P2 02/21/2003 Updating PO1 definition in DF2 section
                   Updating DF2 layer definition 
		   extractMos => extractDevice + mosDevice :
		    N_L18W500_18_RF,N_L34W500_33_RF,N_PO7W500_18_RF,
		    N_PO7W500_33_RF,P_L18W500_18_RF,P_L34W500_33_RF,
		    P_PO7W500_18_RF,P_PO7W500_33_RF
		   extractRes => extractDevice + resDevice :
		    RM1_MM,RM2_MM,RM3_MM,RM4_MM,RM5_MM,RM6_MM,RNHR1000_MM,
		    RNHR_RF,RNND_MM,RNNPO_MM,RNNPO_RF,RNPD_MM,RNPPO_MM,
		    RNPPO_RF,RSND_MM,RSNWELL_MM,RSPD_MM
		   extractCap => extractDevice + capDevice :
		    MIMCAPM_RF,MIMCAPS_MM,PAD_RF,VARDIOP_RF,VARMIS_18_RF
 1.2-P1 12/18/2002 Provided by James Kuo, DS/DVS 
******************************* USAGE ********************************
NOTES ON THE USE OF THIS FILE:
 
   1) LVS files are provided as working templates.                  
      Some modification may be required for additional devices or   
      recognition/construction issues.

   2) This extract file runs under Assura version 3.1.5_USR1
      
   3) This extract file was validated against the UMC 0.18um MM/RF FDK
      library ( UMC document no. G-DBT-021202-003 ) ver2.6-P1.   
   
   4) File contains two layer definition sections. One for GDS2 format
      and the other for DF2 format.  This file can be used to run on
      either of the above specified formats.
            
   5) Node labeling: Nodes should be labelled with texts on any
      metal layer (metal1-6).  The origin of the text must be
      placed within the appropriate metal.  For example, a metal6
      label must be placed within a metal6 shape.
      
   6) Pin: To let Assura RCX generate correct port information in DFII, pins 
           must be properly placed on layout view. It's recommanded to check 
           pins by "MSPS Check Pins.." in Virtuoso before running LVS in DFII.

   7) Soft connect checks:  Set the switch "Soft-Connect_Checks" in
      the rsf to report floating, multStamp, and multConnect errors.
      
   8) N-Well resistors:  UMC recommends a width >= 2.0 to minimize
      resistance variation (EDR spec).
      
   9) Resistor value calculations are mainly based on the area covered by 
      dummy marker layer. 
      
   10) Netlist elements include:                                      
    a. MOS Devices :
       . 1.8V Logic MOS device (P_18_G2/N_18_G2)
	 - 1.8V 6T 4.0um^2 	RAM CELL(MARKER LAYER 95(0),95(50))	
		P LOAD		(P_L400_G2)				
		N PASS GATE 	(N_PG400_G2)				
		N PULL DOWN	(N_PD400_G2)				
         - 1.8V 8T 10.20um^2    RAM CELL(MARKER LAYER 94(20))           
              P LOAD          (P_L1020_G2)                            
              N PASS GATE     (N_PG1020_G2)                           
              N PULL DOWN     (N_PD1020_G2)                           
       . 3.3V Logic MOS device (P_33_G2/N_33_G2)
       . 1.8V Logic VST RAM Cell (PB/NB) option
       . 1.8V Mixed Mode MOS device (P_18_MM/N_18_MM)
       . 3.3V Mixed Mode MOS device (P_33_MM/N_33_MM)
       . 1.8V Mixed Mode low Vt MOS device (P_LV_18_MM/N_LV_18_MM)
       . 3.3V Mixed Mode low Vt MOS device (P_LV_33_MM/N_LV_33_MM)
       . 1.8V Mixed Mode zero Vt NMOS device (N_ZERO_18_MM)
       . 3.3V Mixed Mode zero Vt NMOS device (N_ZERO_33_MM)
       . 1.8V Mixed Mode NMOS devices in T-Well(N_BPW_18_MM)
       . 3.3V Mixed Mode NMOS devices in T-Well(N_BPW_33_MM)
       . 1.8V RF NMOS device scalable with Finger Length (N_PO7W500_18_RF)
       . 1.8V RF NMOS device scalable with Finger Number (N_L18W500_18_RF)
       . 1.8V RF PMOS device scalable with Finger Length (P_PO7W500_18_RF)
       . 1.8V RF PMOS device scalable with Finger Number (P_L18W500_18_RF)
       . 3.3V RF NMOS device scalable with Finger Length (N_PO7W500_33_RF)
       . 3.3V RF NMOS device scalable with Finger Number (N_L34W500_33_RF)
       . 3.3V RF PMOS device scalable with Finger Length (P_PO7W500_33_RF)
       . 3.3V RF PMOS device scalable with Finger Number (P_L34W500_33_RF)
    b. Resistor Elements :
       . N-Well Resistor  
         - 2 terminal Logic N-Well sheet resistor  (RSNWELL)
         - 3 terminal Mixed Mode N-Well sheet resistor  (RSNWELL_MM)
       . Non-Salicide Resistors
         - 2 terminal Logic N+ sheet resistor    (RNND)
         - 2 terminal Logic P+ sheet resistor    (RNPD)
         - 2 terminal Logic N+ Poly sheet resistor (RNNPO)
         - 2 terminal Logic P+ Poly sheet resistor (RNPPO)
         - 3 terminal Mixed Mode N+ sheet resistor    (RNND_MM)
         - 3 terminal Mixed Mode P+ sheet resistor    (RNPD_MM)
         - 3 terminal Mixed Mode N+ Poly sheet resistor (RNNPO_MM)
         - 3 terminal Mixed Mode P+ Poly sheet resistor (RNPPO_MM)
         - 3 terminal Mixed Mode HR Ploy Sheet resistor (RNHR1000_MM)
         - 3 terminal RF N+ Poly sheet resistor (RNNPO_RF)
         - 3 terminal RF P+ Poly sheet resistor (RNPPO_RF)
         - 3 terminal RF HR Ploy Sheet resistor (RNHR_RF)
       . Salicide Resistors
         - 2 terminal Logic N+ sheet resistor (RSND)
         - 2 terminal Logic P+ sheet resistor (RSPD)
         - 2 terminal Logic N+ Poly sheet resistor (RSNPO)
         - 2 terminal Logic P+ Poly sheet resistor (RSPPO)
         - 3 terminal Mixed Mode N+ sheet resistor (RSND_MM)
         - 3 terminal Mixed Mode P+ sheet resistor (RSPD_MM)
       . Metal Resistors
         - 2 terminal Metal 1 resistor (RM1_MM)
         - 2 terminal Metal 2 resistor (RM2_MM)
         - 2 terminal Metal 3 resistor (RM3_MM)
         - 2 terminal Metal 4 resistor (RM4_MM)
         - 2 terminal Metal 5 resistor (RM5_MM)
         - 2 terminal Metal 6 resistor (RM6_MM)
    c. MIM Capacitor :
       . Metal5 Mixed Mode MMC Capacitor (MIMCAPS_MM)
       . Metal5 Multi-squared RF MMC Capacitor (MIMCAPM_RF)
    d. MIS Varactor
       . 3 terminal N+/N-Well(MIS) Varactor (VARMIS_18_RF)
    e. Diode Varactor
       . P+/Nwell Diode Varactor (VARDIOP_RF)
    f. Diode
       . Logic P+/N-Well Diode (DIOP_G2)
       . Logic N+/P-Well Diode (DION_G2)
       . Logic NWELL/PSUB Diode (DIONW_G2)
       . Mixed Mode P+/N-Well Diode (DIOP_MM)
       . Mixed Mode N+/P-Well Diode (DION_MM)
       . Mixed NWELL/PSUB Diode (DIONW_MM)
    g. BJT
       . Logic pnp Bipolar Transistor(5*5)        (PNP_V50X50_G2)
       . Logic pnp Bipolar Transistor(10*10)      (PNP_V100X100_G2)
       . Mixed Mode pnp Bipolar Transistor(5*5)    (PNP_V50X50_MM)
       . Mixed Mode pnp Bipolar Transistor(10*10)  (PNP_V100X100_MM)
    h. Inductor (L_SLCR20k_RF)

    11) Marker Layer Usage in Defining Devices:     
        Assura      DFII       GDS2
        layer       layer      layer	 purpose
       ------------------------------------------------------------
         MRSYMBOL   "CAD111"     111(30) Metal resistor
         CSYMBOL    "CAD112"     112(30) MOS capacitor
	 BJTSYMBOL  "CAD113"     113(30) Vertical BJT
         DSYMBOL    "CAD114"     114(30) Diode & Varactors
         LSYMBOL    "CAD117"     117(30) Inductors 
	 MMSYMBOL   "CAD118"     118(30) Mixed Mode
	 RFSYMBOL   "CAD119"     119(30) RF
	 RFMOS_S    "CAD119"     119(31) source terminal marker of RF MOS
	 size1      "CAD111"     111(33) 5X5 Vpnp, mimcaprf_SSQ
	 size2      "CAD112"     112(33) 10X10 Vpnp, mimcaprf_MSQ
 
	 VSTRES     "VSTRES"     92     Resistors
 
	 RSYMBOL    "RSYMBOL"    81     Diffusion resistor - this marker
	                                is not used in VST library
	 PSYMBOL    "PSYMBOL"    82     Poly resistor - this marker is
	                                not used in the VST library
	 NWR        "NWR"        40     Nwell resistor - this marker is
	                                not used in the VST library

        - RES (92) is the marker layer to VST resistors

    12) Switches:
        a) "Skip_Soft-Connect_Checks" -- Setting this switch causes LVS 
          to skip the reporting of multStamp, floating, and multConnect 
          errors.
          
        b) Top Metal Thickness:
        - Default: 8K 
        - "Top_Metal_Thickness--20K"   
          
	c) Metal Options:
	-  Default: 1P6M
	- "Top_Metal--ME5" -- to switch this LVS to 1P5M 
	- "Top_Metal--ME4" -- to switch this LVS to 1P4M
	
       Warning! Do not turn on 2 or more metal options simultaneously
           or a fatal error could occur. 

	d) Device Switches:
	   If users wish to run Assura RCX in DFII, the extraction statements 
	   of the devices without IVPCELL view need to be skipped to prevent 
	   RCX run-time errors. For example: users of Mixed Mode PDK should 
	   skip logic and RF device extraction since there is no ivpcell
	   view of logic and RF devices.
	
	- "Skip_Logic_Device_Extraction"      
	- "Skip_Mixed_Mode_Device_Extraction" 
        - "Skip_RF_Device_Extraction"  
        
        e) Library Switches:
        - Default: VST Lib
        - "Artisan_Lib" - causes LVS to extract the devices in Faraday library.  
	- "LIB" - Library global setting, causes LVS to extract the devices in the following libraries.  
                 - VST: SC,IO_INLINE,IO_Staggered,PLL ; Artisan: IO ; VIRAGE .
        - "FARADAY_LIB" - causes LVS to extract the devices in Faraday library.
        - "PRE_OPC"    - causes LVS to extract the SRAM devices from Pre-OPC layout.
        - "POST_OPC"   - causes LVS to extract the SRAM devices from Post-OPC layout.
        - "FDK"        - Setting this switch causes LVS to extract the devices 
                         in UMC L180 LOGIC G2 FDK. FDK users MUST turn on this switch otherwise the 
                         ivpcell of each device won't be generated.
 
   13) Artisan N_18_G2/P_18_G2 MOS parameter calculation needs to be turned on in the
       extractMOS session. And the operation used only avaliable assura3.0 above.


*********************************************************************/

drcExtractRules(

  fileTitle = "Assura LVS of UMC 0.18um 1.8V/3.3V 1P6M MM/RF Process "
  fileVer   = "Version 2.0 P2"
  fileDate  = "Dec. 08, 2006"
  stars     = 
    "*************************************************************"

  printf("\n%s \n\n" stars)
  printf(" %s \n" fileTitle )
  printf(" %s \n" fileVer )
  printf(" %s \n" fileDate )
  printf(" \n" )
  printf("\n%s \n\n" stars)
  
   layerDefs( "gds2"
        DIFF     = layer( 1  type(0) )
        NWEL     = layer( 3  type(0) )
        TWEL     = layer( 6  type(0) )
	PPLUS    = layer( 11 type(0) )
	NPLUS    = layer( 12  type(0) )
        VTPL     = layer( 20  type(0) )
        VTPHL    = layer( 21  type(0) )
        VTNL     = layer( 22  type(0) )
        VTNI     = layer( 23 type(0) )
        VTNHL    = layer( 24  type(0) )
	SAB      = layer( 36  type(0) )
	TG       = layer( 37  type(0) )
        HR       = layer( 38  type(0) )
	CONT     = layer( 39  type(0) )
	PO1      = layer( 41  type(0) ) 
	PO_LVS    = layer( 41 type(10) )
	ME1      = layer( 46  type(0) )
	VI1      = layer( 47  type(0) )
	ME2      = layer( 48  type(0) )
	VI2      = layer( 49  type(0) )
	ME3      = layer( 50  type(0) )
	VI3      = layer( 51  type(0) )
	ME4      = layer( 52  type(0) )
	VI4      = layer( 53  type(0) )
	ME5      = layer( 54  type(0) )
	VI5      = layer( 55  type(0) )
	ME6      = layer( 56  type(0) )
        MMC      = layer( 65  type(0) ) 
        PAD	 = layer( 66  type(0) )  
	MCAP	 = layer( 112 type(36) )
	IND	 = layer( 117 type(36) )
        LSYMBOL  = layer( 117  type(30) ) ; Inductor Mark Layer

 	RSYMBOL  = layer( 81  type(0) ) ; Diff resistor mark layer
	PSYMBOL  = layer( 82  type(0) ) ; Poly resistor mark layer
	NWR      = layer( 40  type(0) ) ; N-Well resistor layer 
	VSTRES	 = layer( 92  type(0) ) ; VST resistor mark layer
        XDIODE   = layer( 96  type(0) ) ; Ignored diode device mark layer
        IRAM     = layer( 97  type(0) ) ; SRAM cell array mark Layer
        SEPGND   = layer( 99  type(0) ) ; define separate ground for the multiple 
        DP_ID	  = layer( 94 type(20) ) ; Dual Port SRAM ID layer
        BLSP_ID1  = layer( 95 type(0) ) ; Borderless SP SRAM ID layer
        BLSP_1A	  = layer( 95 type(50) ) ; Single Port SRAM ID layer
                              ; ground application
        M1RESMK	  = layer( 86 type(1) ) 	; Metal 1 Resistor Marker Layer 
        M2RESMK	  = layer( 86 type(2) ) 	; Metal 2 Resistor Marker Layer  
        M3RESMK	  = layer( 86 type(3) ) 	; Metal 3 Resistor Marker Layer  
        M4RESMK	  = layer( 86 type(4) ) 	; Metal 4 Resistor Marker Layer  
        M5RESMK	  = layer( 86 type(5) ) 	; Metal 5 Resistor Marker Layer  
        M6RESMK	  = layer( 86 type(6) ) 	; Metal 6 Resistor Marker Layer  
        SEALRMARK	= layer( 86 type(36) )

        MRSYMBOL  = layer( 111  type(30) ) ; Metal Resistor Mark Layer
        CSYMBOL   = layer( 112  type(30) ) ; Diode Mark Layer
        BJTSYMBOL = layer( 113  type(30) ) ; BJT Mark Layer
        DSYMBOL   = layer( 114  type(30) ) ; Diode Mark Layer
        MMSYMBOL  = layer( 118  type(30) ) ; Mixed Mode Device Mark Layer
        RFSYMBOL  = layer( 119  type(30) ) ; RF Device Mark Layer
        RFMOS_S   = layer( 119 type(31) ) ; source terminal marker of RF MOS
        SIZE1     = layer( 111 type(33) ) ; Size 1 Mark Layer
        SIZE2     = layer( 112 type(33) ) ; Size 2 Mark Layer

        po_textt  = textToPin( 41  type(0) )
        m1_textt  = textToPin( 46  type(0) )
	m2_textt  = textToPin( 48  type(0) )
	m3_textt  = textToPin( 50  type(0) )
	m4_textt  = textToPin( 52  type(0) )
	m5_textt  = textToPin( 54  type(0) )
	m6_textt  = textToPin( 56  type(0) )
	
	po_text  = textToPin( 100  type(0) ) ; Poly Text Layer 
	m1_text  = textToPin( 101  type(0) ) ; Metal1 Text Layer
	m2_text  = textToPin( 102  type(0) ) ; Metal2 Text Layer
	m3_text  = textToPin( 103  type(0) ) ; Metal3 Text Layer
	m4_text  = textToPin( 104  type(0) ) ; MEtal4 Text Layer
	m5_text  = textToPin( 105  type(0) ) ; Metal5 Text Layer
	m6_text  = textToPin( 106  type(0) ) ; Metal6 Text Layer

      )
       ; GDS2 layerDefs complete

      
      layerDefs( "df2"     
	DIFF	= layer( "DIFF" type("drawing") )
	NWEL	= layer( "NWEL" type("drawing") )
	TWEL	= layer( "TWEL" type("drawing") )
	PPLUS	= layer( "PPLUS" type("drawing") )
	NPLUS	= layer( "NPLUS" type("drawing") )
        VTPL	= layer( "VT" type("VTPL") )
        VTPHL	= layer( "VTPHL" type("drawing") )
        VTNL	= layer( "VT" type("VTNL") )
        VTNI	= layer( "VTNI" type("drawing") )
        VTNHL	= layer( "VTNHL" type("drawing") )
	SAB	= layer( "SAB" type("drawing") )
	TG	= layer( "TG" type("drawing") )
	HR	= layer( "HR" type("drawing") )
	CONT	= layer( "CONT" type("drawing") )
	PO1	= layer( "PO1" type("drawing") )
	PO_LVS    = layer( "PO1" type("PO_LVS") )
	ME1	= layer( "ME1" type("drawing") )
	VI1	= layer( "VI1" type("drawing") )
	ME2	= layer( "ME2" type("drawing") )
	VI2	= layer( "VI2" type("drawing") )
	ME3	= layer( "ME3" type("drawing") )
	VI3	= layer( "VI3" type("drawing") )
	ME4	= layer( "ME4" type("drawing") )
	VI4	= layer( "VI4" type("drawing") )
	ME5	= layer( "ME5" type("drawing") )
	VI5	= layer( "VI5" type("drawing") )
	ME6	= layer( "ME6" type("drawing") )
	MMC	= layer( "MMC" type("drawing") )
        PAD	= layer( "PAD" type("drawing") )
	MCAP	= layer( "MMC" type("MCAP") )
	IND	= layer( "IND_CAD" type("IND") )
       	LSYMBOL	= layer( "SYMBOL" type("LSYMBOL") )
       	
	RSYMBOL   = layer( "RSYMBOL" type("drawing") )
	PSYMBOL   = layer( "PSYMBOL" type("drawing") )
	NWR	  = layer( "NWR" type("drawing") )
        VSTRES	  = layer( "VSTRES" type("drawing") )
        XDIODE	  = layer( "XDIODE" type("drawing") )
        IRAM	  = layer( "IRAM" type("drawing") )
	SEPGND	  = layer( "SEPGND" type("drawing") )
	M1RESMK  = layer( "M1_CAD" type("Resistor_Mark") )     ; Metal 1 resistor marker layer 
	M2RESMK  = layer( "M2_CAD" type("Resistor_Mark") )     ; Metal 2 resistor marker layer 
	M3RESMK  = layer( "M3_CAD" type("Resistor_Mark") )     ; Metal 3 resistor marker layer 
	M4RESMK  = layer( "M4_CAD" type("Resistor_Mark") )     ; Metal 4 resistor marker layer 
	M5RESMK  = layer( "M5_CAD" type("Resistor_Mark") )     ; Metal 5 resistor marker layer 
	M6RESMK  = layer( "M6_CAD" type("Resistor_Mark") )     ; Metal 6 resistor marker layer 
	SEALRMARK = layer( "SEALRMARK" type("drawing") )

	MRSYMBOL  = layer( "SYMBOL" type("MRSYMBOL") )
	CSYMBOL	  = layer( "SYMBOL" type("CSYMBOL") )
	BJTSYMBOL = layer( "SYMBOL" type("BJTSYMBOL") )
	DSYMBOL	  = layer( "SYMBOL" type("DSYMBOL") )
        MMSYMBOL  = layer( "SYMBOL" type("MMSYMBOL") )
        RFSYMBOL  = layer( "SYMBOL" type("RFSYMBOL") )
        RFMOS_S   = layer( "SYMBOL" type("RFMOS_S") )
        SIZE1     = layer( "SIZE" type("SIZE1") )
        SIZE2     = layer( "SIZE" type("SIZE2") )
        DP_ID	  = layer( "DP" type("DP_ID") )
        BLSP_ID1  = layer( "SP" type("BLSP_ID1") )
        BLSP_1A   = layer( "SP" type("BLSP_1A") )
	
        
        po_textt  = textToPin( "PO1" type("pin") )
	m1_textt  = textToPin( "ME1" type("pin") )
        m2_textt  = textToPin( "ME2" type("pin") )
        m3_textt  = textToPin( "ME3" type("pin") )
        m4_textt  = textToPin( "ME4" type("pin") )
        m5_textt  = textToPin( "ME5" type("pin") )
        m6_textt  = textToPin( "ME6" type("pin") )

        po_text  = textToPin( "PO1_CAD" type("TEXT") )
	m1_text  = textToPin( "M1_CAD" type("TEXT") )
	m2_text  = textToPin( "M2_CAD" type("TEXT") )
	m3_text  = textToPin( "M3_CAD" type("TEXT") )
	m4_text  = textToPin( "M4_CAD" type("TEXT") )
	m5_text  = textToPin( "M5_CAD" type("TEXT") )
	m6_text  = textToPin( "M6_CAD" type("TEXT") )

      ) ; DF2 layerDefs complete


/* Derive Substrate */
   if( ( avSwitch "FARADAY_LIB" ) then
	BULK = geomBkgnd()
 else
	BULK = geomSize( geomBkgnd() 1.0 )
 )

    sepgnd_1 	= geomSize( SEPGND 0.01 )
    sepgnd_2 	= geomAndNot( sepgnd_1 SEPGND )
    psub_all 	= geomAndNot( BULK NWEL)
    psub 	= geomAndNot( psub_all sepgnd_2)
    nwell	= geomAndNot( NWEL TWEL ) 

/* Layer Derivations */

    bpdiff = geomAnd( DIFF PPLUS )
    bndiff = geomAnd( DIFF NPLUS )

/* Define N-well resistor */

    welres1 	= geomAvoiding( geomAnd( nwell geomCat( NWR VSTRES )) PPLUS)
    welres  	= geomAvoiding( welres1 MMSYMBOL )
    welres_mm 	= geomOverlap( welres1 MMSYMBOL )
    wel     	= geomAndNot( nwell welres1 )

/* Define P+ diffusion resistor */
    if( ( avSwitch "LIB" ) then
      pdres = geomInside( geomAnd( bpdiff geomCat( RSYMBOL VSTRES ) ) wel )
    else

      pdres 	= geomInside( geomAnd( bpdiff RSYMBOL ) wel )
     )
    nspdres1 	= geomAnd( pdres SAB ) 
    nspdres	= geomAvoiding( nspdres1 MMSYMBOL )
    nspdres_mm	= geomOverlap( nspdres1 MMSYMBOL )
    spdres1 	= geomAvoiding( pdres SAB )
    spdres 	= geomAvoiding( spdres1 MMSYMBOL )

    spdres_mm   = geomOverlap( spdres1 MMSYMBOL )

    psd       = geomAndNot( geomAndNot( bpdiff pdres ) PO1 )

    psd_res_ed  = geomGetBBox( geomButting( psd RSYMBOL ) )
  
  
    rfpsd	= geomOverlap( psd RFSYMBOL )
    rfpd	= geomAvoiding( rfpsd RFMOS_S )
    rfps	= geomOverlap( rfpsd RFMOS_S ) 

/* Define N+ diffusion resistor */

    ndres   	= geomAvoiding( geomAnd( bndiff geomCat( RSYMBOL VSTRES) ) wel)
    nsndres1 	= geomAnd( ndres SAB ) 
    nsndres	= geomAvoiding( nsndres1 MMSYMBOL )
    nsndres_mm 	= geomOverlap( nsndres1 MMSYMBOL )

    sndres1 	= geomAvoiding( ndres SAB )
    sndres    	= geomAvoiding( sndres1 MMSYMBOL )


    sndres_mm   = geomOverlap( sndres1 MMSYMBOL )

    nsd       = geomAndNot( geomAndNot( bndiff ndres ) PO1 )

    nsd_res_ed  = geomGetBBox( geomButting( nsd RSYMBOL ) )

    rfnsd	= geomOverlap( nsd RFSYMBOL )
    rfnd	= geomAvoiding( rfnsd RFMOS_S )
    rfns	= geomOverlap( rfnsd RFMOS_S ) 

    ntap = geomAnd( nsd nwell )
    ptap = geomAndNot( geomAndNot(psd SEALRMARK) nwell )

    nbutdif	= geomButting( nsd psd )
    pbutdif	= geomButting( psd nsd )
    npbutdif	= geomOr( nbutdif pbutdif )

/* Poly resistor derivations  */

if( (avSwitch  "LIB") then
    pyres       = geomAnd( PO1 geomCat( geomCat( PSYMBOL VSTRES) RSYMBOL) )
else
    pyres       = geomAnd( PO1 PSYMBOL)
  )
   
    SPYRES      = geomAnd( pyres SAB )

    hrpyres1	= geomOverlap( geomAnd( SPYRES HR ) PPLUS )
    hrpyres	= geomAvoiding( geomAvoiding( geomAnd( hrpyres1 NWEL ) RFSYMBOL ) MMSYMBOL )
    hrpyres_rf	= geomAnd( geomAnd( hrpyres1 NWEL ) RFSYMBOL )
    hrpyres_mm	= geomAnd( geomAnd( hrpyres1 NWEL ) MMSYMBOL )
  
    apyres      = geomAndNot( pyres hrpyres1)
   /* pyres   	= geomAnd( ply1 geomCat( PSYMBOL VSTRES ) )*/
 
    ppyres  	= geomAnd( apyres PPLUS )
    nsppyr1 	= geomAnd( geomAnd( ppyres SAB ) wel )
    nsppyr  	= geomAvoiding( geomAvoiding( nsppyr1 MMSYMBOL ) RFSYMBOL )
    nsppyr_mm	= geomAnd( nsppyr1 MMSYMBOL )
    nsppyr_rf	= geomAnd( nsppyr1 RFSYMBOL )

    sppyr1   	= geomAvoiding( ppyres SAB )
    sppyr	= geomAvoiding( sppyr1 MMSYMBOL )
    sppyr_mm	= geomAnd( sppyr1 MMSYMBOL )

    npyres 	= geomAnd( apyres NPLUS )
    nsnpyr1 	= geomAndNot( geomAnd( npyres SAB ) nwell )
    nsnpyr	= geomAvoiding( geomAvoiding( nsnpyr1 MMSYMBOL) RFSYMBOL )
    nsnpyr_mm	= geomAnd( nsnpyr1 MMSYMBOL )
    nsnpyr_rf	= geomAnd( nsnpyr1 RFSYMBOL )

    snpyr1	= geomAvoiding( npyres SAB )
    snpyr	= geomAvoiding( snpyr1 MMSYMBOL )
    snpyr_mm	= geomAnd( snpyr1 MMSYMBOL )

    ply1        = geomAnd( geomAvoiding( geomAvoiding( PO1 pyres ) DIFF ) SAB)
    ply         = geomAndNot( geomAndNot( geomAndNot( PO1 pyres ) ply1 ) PO_LVS )
   
   /* ply_I      	= geomAnd( ply RFSYMBOL )*/
   /*ply_C      	= geomAndNot( geomAndNot( geomAndNot( PO1 pyres ) PO_LVS ) RFSYMBOL )*/

/* metal resistor derivations */

    m1res	= geomAnd( ME1 M1RESMK )
    M1     	= geomAndNot( ME1 m1res )
    m2res	= geomAnd( ME2 M2RESMK )
    M2     	= geomAndNot( ME2 m2res )
    m3res	= geomAnd( ME3 M3RESMK )
    M3      	= geomAndNot( ME3 m3res )
    m4res	= geomAnd( ME4 M4RESMK )
    M4      	= geomAndNot( ME4 m4res )
    m5res	= geomAnd( ME5 M5RESMK )
    M5      	= geomAndNot( ME5 m5res )
    m6res	= geomAnd( ME6 M6RESMK )
    M6      	= geomAndNot( ME6 m6res )

/* Derive Transistor Device */
   RAMCELL	= geomOr( geomOr( BLSP_ID1 DP_ID ) BLSP_1A ) 
 
    ngate1  	= geomSize( geomAnd( bndiff ply ) -0.05 downUp )
    pgate1  	= geomSize( geomAnd( bpdiff ply ) -0.05 downUp )
    pgate 	= geomAnd( pgate1 wel )
    ngate	= geomAnd( ngate1 psub )

    ngate_lv	= geomAndNot( geomAndNot( ngate TG ) RAMCELL )
    ngate_hv	= geomAndNot( geomAnd( ngate TG ) RAMCELL )
    pgate_lv	= geomAndNot( geomAndNot( pgate TG ) RAMCELL )
    pgate_hv	= geomAndNot( geomAnd( pgate TG ) RAMCELL )
 
 RAM_PBIT = geomAndNot( geomButtOnly( geomAnd( pgate RAMCELL ) psd keep == 2 ) psub )
 RAM_NBIT = geomAndNot( geomButtOnly( geomAnd( ngate RAMCELL ) nsd keep == 2 ) NWEL )
 RAM_SP	  = geomOr( BLSP_ID1 BLSP_1A )
 
 if( ( avSwitch "POST_OPC" ) then
    RBPGAT_B6T400 = geomAnd( RAM_PBIT RAM_SP)
   RBNGAT_B6T400 = geomAnd( RAM_NBIT RAM_SP)
    RBNPD_B6T400 = drc( RBNGAT_B6T400 area > 0.0555 )
   RBNPG_B6T400 = geomAndNot( RBNGAT_B6T400 RBNPD_B6T400 )
   )
 
 if( ( avSwitch "PRE_OPC" ) then
    RBPGAT_B6T400 = geomAnd( RAM_PBIT RAM_SP)
   RBNGAT_B6T400 = geomAnd( RAM_NBIT RAM_SP)
    RBNPD_B6T400 = drc( RBNGAT_B6T400 area > 0.0555 )
   RBNPG_B6T400 = geomAndNot( RBNGAT_B6T400 RBNPD_B6T400 )
   )

 if( ( avSwitch "POST_OPC" ) then
    RBPGAT_B8T1020 = geomAnd( RAM_PBIT DP_ID )
   RBNGAT_B8T1020 = geomAnd( RAM_NBIT DP_ID )
    RBNPD_B8T1020 = drc( RBNGAT_B8T1020 area > 0.1 )
   RBNPG_B8T1020 = geomAndNot( RBNGAT_B8T1020 RBNPD_B8T1020 )
   )

 if( ( avSwitch "PRE_OPC" ) then
    RBPGAT_B8T1020 = geomAnd( RAM_PBIT DP_ID )
   RBNGAT_B8T1020 = geomAnd( RAM_NBIT DP_ID )
    RBNPD_B8T1020 = drc( RBNGAT_B8T1020 area > 0.1 )
   RBNPG_B8T1020 = geomAndNot( RBNGAT_B8T1020 RBNPD_B8T1020 )
   )
   
   RBPGAT_B6T400 = geomAnd( RAM_PBIT RAM_SP)
   RBNGAT_B6T400 = geomAnd( RAM_NBIT RAM_SP)
   RBNPD_B6T400 = drc( RBNGAT_B6T400 area > 0.0555 )
   RBNPG_B6T400 = geomAndNot( RBNGAT_B6T400 RBNPD_B6T400 )
   RBPGAT_B8T1020 = geomAnd( RAM_PBIT DP_ID )
   RBNGAT_B8T1020 = geomAnd( RAM_NBIT DP_ID )
   RBNPD_B8T1020 = drc( RBNGAT_B8T1020 area > 0.1 )
   RBNPG_B8T1020 = geomAndNot( RBNGAT_B8T1020 RBNPD_B8T1020 )

    spgate 	= geomAndNot( geomAndNot( geomAndNot( pgate RAMCELL ) VTPL) VTPHL ) 
    spgate1_lv	= geomAndNot( spgate TG )
    spgate_lv	= geomAvoiding( spgate1_lv IRAM )
    spgate_hv	= geomAnd( spgate TG )

    sngate1	= geomAndNot( geomAndNot( geomAndNot( geomAndNot( ngate1 RAMCELL ) VTNL) VTNI) VTNHL)
    sngate 	= geomAnd( sngate1 psub )
    sngate1_lv	= geomAndNot( sngate TG )
    sngate_lv	= geomAvoiding( sngate1_lv IRAM )
    sngate_hv	= geomAnd( sngate TG )
    
/*  MOS Device Recognition Layer */

    mmrf    	= geomCat( MMSYMBOL RFSYMBOL )
    ngate_sp	= geomAvoiding( sngate_lv mmrf ) 
    pgate_sp	= geomAvoiding( spgate_lv mmrf )
    hngate_sp	= geomAvoiding( sngate_hv mmrf )
    hpgate_sp	= geomAvoiding( spgate_hv mmrf )

    pg_sram	= geomSize( geomAnd( spgate1_lv IRAM ) -0.02 downUp )
    ng_sram	= geomSize( geomAnd( sngate1_lv IRAM ) -0.02 downUp )

    ngate_mm1	= geomAvoiding( geomOverlap( sngate_lv MMSYMBOL ) RFSYMBOL )
    pgate_mm1	= geomAvoiding( geomOverlap( spgate_lv MMSYMBOL ) RFSYMBOL )
    hngate_mm	= geomAvoiding( geomOverlap( sngate_hv MMSYMBOL ) RFSYMBOL )
    hpgate_mm	= geomAvoiding( geomOverlap( spgate_hv MMSYMBOL ) RFSYMBOL )

    ngate_mm	= geomAvoiding( ngate_mm1 CSYMBOL )
    nmos_cap	= geomAnd( ngate_mm1 CSYMBOL )
    pgate_mm	= geomAvoiding( pgate_mm1 CSYMBOL )
    pmos_cap	= geomAnd( pgate_mm1 CSYMBOL )
    
    ngate_lvt	= geomAndNot( geomAnd( ngate_lv VTNL ) VTNI ) 
    pgate_lvt	= geomAnd( pgate_lv VTPL ) 
    hngate_lvt	= geomAndNot( geomAnd( ngate_hv VTNHL ) VTNL ) 
    hpgate_lvt	= geomAnd( pgate_hv VTPHL )

    ngate_zt	= geomAndNot( geomAnd( ngate_lv VTNI ) VTNL ) 
    hngate_zt	= geomAndNot( geomAnd( ngate_hv VTNL ) VTNHL ) 

    ngate_bpw	= geomAndNot( geomAnd( sngate1 TWEL ) TG )
    hngate_bpw	= geomAnd( geomAnd( sngate1 TWEL ) TG )


/* RF MOS derivations */

    ngate_rf	= geomOverlap( geomOverlap( sngate_lv RFSYMBOL ) SIZE2 )
    ngate_srf	= geomOverlap( geomOverlap( sngate_lv RFSYMBOL ) SIZE1 )
    pgate_rf	= geomOverlap( geomOverlap( spgate_lv RFSYMBOL ) SIZE2 )
    pgate_srf	= geomOverlap( geomOverlap( spgate_lv RFSYMBOL ) SIZE1 )

    hngate_rf	= geomOverlap( geomOverlap( sngate_hv RFSYMBOL ) SIZE2 )
    hngate_srf	= geomOverlap( geomOverlap( sngate_hv RFSYMBOL ) SIZE1 )
    hpgate_rf	= geomOverlap( geomOverlap( spgate_hv RFSYMBOL ) SIZE2 )
    hpgate_srf	= geomOverlap( geomOverlap( spgate_hv RFSYMBOL ) SIZE1 )

    rfdiff	= geomOverlap( DIFF RFSYMBOL )    
    ng_rf	= geomOverlap( rfdiff ngate_rf )
    ng_srf	= geomOverlap( rfdiff ngate_srf )
    pg_rf	= geomOverlap( rfdiff pgate_rf )
    pg_srf	= geomOverlap( rfdiff pgate_srf )
    hng_rf    	= geomOverlap( rfdiff hngate_rf )
    hng_srf    	= geomOverlap( rfdiff hngate_srf )
    hpg_rf    	= geomOverlap( rfdiff hpgate_rf )
    hpg_srf    	= geomOverlap( rfdiff hpgate_srf )

/* BJT derivations */

   bjtpod  	= geomAnd( psd BJTSYMBOL )
   bjtnod  	= geomAnd( nsd BJTSYMBOL )
   qte     	= geomInside( bjtpod wel )
   qtb     	= geomInside( bjtnod wel )
   qtc     	= geomOutside( bjtpod NWEL )
   bjt_all 	= geomHoles( qtc )
   qte5		= geomContactCheck( qte length <=5.5 width <= 5.5 )
   qte10	= geomAndNot( qte qte5 )
   bjt5		= geomEnclose( bjt_all qte5 )
   bjt10	= geomEnclose( bjt_all qte10 )
   bjt_v5  	= geomAvoiding( bjt5 MMSYMBOL )
   bjt_v10 	= geomAvoiding( bjt10 MMSYMBOL )
   bjt_v5_mm  	= geomOverlap( bjt5 MMSYMBOL )
   bjt_v10_mm 	= geomOverlap( bjt10 MMSYMBOL )

/* Diode Device Derivations */

/* Define N+/PSUB Diode */
    dioden_1  	= geomAnd( nsd psub )
    dioden_2  	= geomAvoiding( dioden_1 PO1 )
    dioden_3  	= geomAvoiding( dioden_2 ptap )
    dioden_4  	= geomAvoiding( dioden_3 RSYMBOL )
    dioden_5  	= geomAvoiding( dioden_4 BJTSYMBOL )
    dioden_6  	= geomAndNot( dioden_5 XDIODE )
    dioden    	= geomAvoiding( dioden_6 MMSYMBOL )
    dioden_mm 	= geomOverlap( dioden_6 MMSYMBOL )

/* Define P+/N-Well Diode */
    diodep_1  	= geomAnd( psd wel )
    diodep_2  	= geomAvoiding(diodep_1 PO1 )
    diodep_3  	= geomAvoiding( diodep_2 ntap ) 
    diodep_4  	= geomAvoiding( diodep_3 RSYMBOL )
    diodep_5  	= geomAvoiding( diodep_4 BJTSYMBOL )
    diodep_6  	= geomAndNot( diodep_5 XDIODE )
    diodep_7	= geomAvoiding( diodep_6 CSYMBOL )
    diodep    	= geomAvoiding( diodep_7 MMSYMBOL )
    diodep_mm 	= geomOverlap( diodep_7 MMSYMBOL )

/* P+/N-Well Diode Varactor */
    pnvar	= geomOverlap( diodep_6 CSYMBOL )
    vard_rf     = geomButtOrOver( wel pnvar )

/* NWell/PSUB diode */

    NWNACT     = geomAndNot( geomAndNot( geomInside( geomButtOrOver( wel nsd ) DSYMBOL ) MMSYMBOL ) RFSYMBOL)
    NWNACT_MM  = geomAnd( geomInside( geomButtOrOver( wel nsd ) DSYMBOL ) MMSYMBOL ) 

;    varw 	= geomGrow( pnvar 0.1 0 )


;; Assign top metal and second last metal

    if( (avSwitch "Top_Metal--ME4") then
	top_m		= M4 
	sec_last_met	= M3 
	top_via		= VI3 
    else
    	if( (avSwitch "Top_Metal--ME5") then
	    top_m	= M5
	    sec_last_met= M4
	    top_via	= VI4 
	    me3c	= M3

	else
	    top_m	= M6
	    sec_last_met= M5
	    top_via	= VI5
	    me4c	= M4
	    me3c	= M3 

	) ;; endif 1P5M
    ) ;; endif 1P4M

    me2c	= M2
    me1c	= M1

;; Define inductor with Top Metal

    top_m_l	= geomAnd( geomAnd( top_m LSYMBOL ) RFSYMBOL )
    slm_ll	= geomAnd( sec_last_met LSYMBOL )
    ind_me	= geomAnd( geomOr( top_m_l slm_ll ) IND )
    top_m_c	= geomAndNot( top_m ind_me )
    slm_c	= geomAndNot( sec_last_met ind_me )
    
;; Because of spiral inductor round off, resize top_m_l to check 
;; width and space

    top_m_lb	= geomSize( top_m_l 0.1 )
    top_m_ls	= geomSize( top_m_l -0.1 )

    slm_lt	= geomOverlap( geomAnd( sec_last_met top_m_l ) top_via )
    slm_l	= geomOverlap( sec_last_met top_m_l )

    ldimeter	= geomGetBBox( ind_me width >= 1 )
    
    slm_l1a	= geomAndNot( geomAndNot( slm_l slm_lt ) top_m_l ) 
    slm_l1 	= geomAvoiding( slm_l1a top_via )
    slm_l2	= geomAvoiding( geomAnd( slm_l top_m_l ) slm_lt )
    
    ind_pin	= geomAnd( top_m_c top_m_lb )
    ind_minus1 	= geomGetVertex( top_m_l keep < 16 )
    ind_minus	= geomButtOrOver( ind_pin ind_minus1 )
    ind_plus	= geomAndNot( ind_pin ind_minus )

;; Define RF PAD

    rf_pad	= geomOverlap( geomAnd( geomAnd( top_m_c PAD ) M1 ) RFSYMBOL )
    type1	= geomAnd( rf_pad PAD )	

if( (avSwitch "Top_Metal--ME4") then

    type2   = geomOverlap( type1 geomOverlap( M3 geomOverlap( VI3 type1 ) ) )
    type3   = geomOverlap( type2 geomOverlap( M2 geomOverlap( VI2 type2 ) ) )

else
  if( (avSwitch "Top_Metal--ME5") then

    type2   = geomOverlap( type1 geomOverlap( M4 geomOverlap( VI4 type1 ) ) )
    type3   = geomOverlap( type2 geomOverlap( M3 geomOverlap( VI3 type2 ) ) )
    type4   = geomOverlap( type3 geomOverlap( M2 geomOverlap( VI2 type3 ) ) )

  else

    type2   = geomOverlap( type1 geomOverlap( M5 geomOverlap( VI5 type1 ) ) )
    type3   = geomOverlap( type2 geomOverlap( M4 geomOverlap( VI4 type2 ) ) )
    type4   = geomOverlap( type3 geomOverlap( M3 geomOverlap( VI3 type3 ) ) )
    type5   = geomOverlap( type4 geomOverlap( M2 geomOverlap( VI2 type4 ) ) )

  )  ;endif 1P5M
)  ; endif 1P4M     

/* Define MIS N+/N-Well Capacitor */

    vargate	= geomOverlap( geomAnd( sngate1 wel ) RFSYMBOL )
    var_nwel 	= geomAnd( wel geomOverlap( ply vargate ) )
    varmis_rf	= geomOverlap( RFSYMBOL vargate )
    slm_term    = geomInside( geomOverlap( slm_c ply ) RFSYMBOL )

;; Define MIM Capacitor 

    cmmc  	= geomAnd( MMC slm_c )
    cmmc_msq	= geomInside( geomOverlap( cmmc RFSYMBOL ) geomCat( M1 MCAP ) )
    cmmc_mm	= geomOverlap( cmmc MMSYMBOL )
    cmmc_msq_rf = geomOverlap( slm_c cmmc_msq )

;    cmmc_w	= geomGrow( cmmc 0.1 0   )

/* Contact Layer derivations */

    polycon	= geomAnd( ply  CONT )
    nsdcon   	= geomAnd( nsd  CONT )
    psdcon   	= geomAnd( psd  CONT )

/* Define 8T RAM cell soft tie */
  NDX	= geomSize( nsd 0.005 )
  PTX	= geomSize( ptap 0.005 )
  STPX	= geomAnd( PTX NDX )
  STP	= geomAnd( STPX DP_ID )

    if( (avSwitch "LIB") then
  joinableNet("VSS" "GND" "DVDD" "VDD" "V3IO" "V0IO" "VAS" "VAD" "VBB" "VCC" "DGND")
      )

    pad1 	= PAD 
    null1	= geomAndNot( PAD pad1 )
    null2	= geomAndNot( PAD pad1 )  


rcxLayer(RFSYMBOL)      ; for RCX not calculate the R,C of the conductor inside RFSYMBOL   

/* Establish connectivity */
	
    if( (avSwitch "Top_Metal--ME4") then
        geomConnect(
            overlap( null1 M6 )
            overlap( null2 M5 )

            svia( VI3     top_m_c MMC slm_c )
            via( VI2      slm_c M2 )
            via( VI1      M2  M1 )
            via( polycon  M1  ply )
            via( nsdcon   M1  nsd ntap )
            via( psdcon   M1  psd ptap )
            buttOrOver( nsd  STP ) 	
            buttOrOver( ptap STP ) 	

            label( po_text ply )
            label( m1_text M1 )
            label( m2_text M2 )
            label( m3_text slm_c )
            label( m4_text top_m_c )
               
            label( po_textt ply )
            label( m1_textt M1 )
            label( m2_textt M2 )
            label( m3_textt slm_c )
            label( m4_textt top_m_c )
        )
	else
	    if( (avSwitch  "Top_Metal--ME5") then 
                geomConnect(
                    overlap( M6 null1 )

                    svia( VI4 top_m_c MMC slm_c )
                    via( VI3  slm_c M3 )
                    via( VI2     M3  M2 )
                    via( VI1     M2  M1 )
                    via( polycon  M1  ply )
                    via( nsdcon   M1  nsd ntap )
                    via( psdcon   M1  psd ptap )
                    buttOrOver( nsd  STP ) 	
                    buttOrOver( ptap STP ) 	

                    label( po_text ply )
                    label( m1_text M1 )
                    label( m2_text M2 )
                    label( m3_text M3 )
                    label( m4_text slm_c )
                    label( m5_text top_m_c )

                    label( po_textt ply )
                    label( m1_textt M1 )
                    label( m2_textt M2 )
                    label( m3_textt M3 )
                    label( m4_textt slm_c )
                    label( m5_textt top_m_c )
                )
	    else
                geomConnect(
                    svia( VI5    top_m_c MMC slm_c )
                    via( VI4     slm_c M4 )
                    via( VI3     M4  M3 )
                    via( VI2     M3  M2 )
                    via( VI1     M2  M1 )
                    via( polycon  M1  ply )
                    via( nsdcon   M1  nsd ntap )
                    via( psdcon   M1  psd ptap )
     		    buttOrOver( nsd  STP ) 	
    		    buttOrOver( ptap STP ) 	

                    label( po_text ply )
                    label( m1_text M1 )
                    label( m2_text M2 )
                    label( m3_text M3 )
                    label( m4_text M4 )
                    label( m5_text slm_c )
                    label( m6_text top_m_c )

                    label( po_textt ply )
                    label( m1_textt M1 )
                    label( m2_textt M2 )
                    label( m3_textt M3 )
                    label( m4_textt M4 )
                    label( m5_textt slm_c )
                    label( m6_textt top_m_c )
		)  ; 1P6M
	    )	; endif 1P5M
	)    ; endif 1P4M

nnbdif = geomButtOnly( nsd ptap diffNet )
errorLayer(nnbdif " nsd/ptap butting issue: nsd/ptap need to be connected by metal and contact")
ppbdif = geomButtOnly( psd ntap diffNet )
errorLayer(ppbdif " psd/ntap butting issue: psd/ntap need to be connected by metal and contact")

;Detect ptap connected to POWER, please change the power node name if yours is different from VDD and VCC.
ptap99= geomGetNet(ptap, "VDD" "VCC")    
errorLayer(ptap99 "PTAP is wrongly connected to POWER ! " )

;Detect ntap connected to GROUND please change the ground node name if yours is different from VSS and GND.
ntap99= geomGetNet(ntap,"GND" "VSS")    
errorLayer(ntap99 "NTAP is wrongly connected to GROUND ! " )


  if( ( avSwitch "Skip_Soft-Connect_Checks" ) then
    geomStamp( psub ptap )
    geomStamp( wel ntap )
    geomStamp( TWEL ptap )
  else
    geomStamp( psub  ptap error )
    geomStamp( wel ntap error )
    geomStamp( TWEL ptap error )
  ) ; endif

  geomStamp( rfpd psd )        
  geomStamp( rfps psd )        
  geomStamp( rfnd nsd )
  geomStamp( rfns nsd )

  geomStamp( qte psd )        
  geomStamp( qtb nsd )
  geomStamp( qtc psd )

  geomStamp( ind_plus top_m_c )
  geomStamp( ind_minus top_m_c )
  geomStamp( slm_term top_m_c )
  
  saveInterconnect( (ply "PO1") )
  saveInterconnect( (M1 "ME1") )
  saveInterconnect( (M2 "ME2") )
  saveInterconnect( (M3 "ME3") )
  saveInterconnect( (M4 "ME4") )
  saveInterconnect( (slm_c "ME5") )
  saveInterconnect( (top_m_c "ME6") )

/* Assign metal resistor pin layers */

    if( (avSwitch "Top_Metal--ME4") then
	me4c	= top_m_c
	me3c	= slm_c
    else
    	if( (avSwitch "Top_Metal--ME5") then
	    me5c	= top_m_c
	    me4c	= slm_c
	    me3c	= M3
	else
	    me6c	= top_m_c
	    me5c	= slm_c
	    me4c	= M4
	    me3c	= M3
	) ;; endif 1P5M
    ) ;; endif 1P4M 
    
    me2c	= M2
    me1c	= M1
  
/************** Device Recognition & Parameter Extraction *************/

/***** Logic Device Extraction ******/

if( ( avSwitch "Skip_Logic_Device_Extraction" ) then
else

/* 1.8V NMOS_LOGIC   */

if( (avSwitch  "FDK") then 
  extractMOS( "N_18_G2" ngate_sp ply("G") nsd("S" "D") psub("B") flagMalformed 
    cellView( "N_18_G2 ivpcell" ) )
else 
  extractMOS( "N_18_G2" ngate_sp ply("G") nsd("S" "D") psub("B") flagMalformed )
)
   
  w_mos1 = measureParameter( length (ngate_sp coincident ply ) 0.5e-6 )
  l_mos1 = measureParameter( length (ngate_sp inside     ply ) 0.5e-6 )
  bend_count = measureParameter( bends_all ( ngate_sp ) )

  if( ( avSwitch "Artisan_Lib" ) then
    if( bend_count >=4 
	l_mos1 = calculateParameter( floor( ( l_mos1 * 1e8 ) + 0.5 ) *1e-8 )
    )
    w_mos1 = calculateParameter( floor( ( w_mos1 * 1e8 ) + 0.5 ) *1e-8 )
  )
  nameParameter( l_mos1 "l" )
  nameParameter( w_mos1 "w" )

/* 1.8V PMOS_LOGIC   */
if( (avSwitch  "FDK") then 
  extractMOS( "P_18_G2" pgate_sp ply("G") psd("S" "D") wel("B") flagMalformed 
    cellView( "P_18_G2 ivpcell" ) )
else 
   extractMOS( "P_18_G2" pgate_sp ply("G") psd("S" "D") wel("B") flagMalformed )   
  )
  w_mos2 = measureParameter( length (pgate_sp coincident ply ) 0.5e-6 )
  l_mos2 = measureParameter( length (pgate_sp inside     ply ) 0.5e-6 )
  bend_count = measureParameter( bends_all ( pgate_sp ) )

  if( ( avSwitch "Artisan_Lib" ) then
    if( bend_count >=4 
	l_mos2 = calculateParameter( floor( ( l_mos2 * 1e8 ) + 0.5 ) *1e-8 )
    )
    w_mos2 = calculateParameter( floor( ( w_mos2 * 1e8 ) + 0.5 ) *1e-8 )
  )
  nameParameter( l_mos2 "l" )
  nameParameter( w_mos2 "w" )

/* 3.3V NMOS_LOGIC   */

if( (avSwitch  "FDK") then 
  extractMOS( "N_33_G2" hngate_sp ply("G") nsd("S" "D") psub("B") flagMalformed 
    cellView( "N_33_G2 ivpcell" ) )
else 
  extractMOS( "N_33_G2" hngate_sp ply("G") nsd("S" "D") psub("B") flagMalformed )
  )  
  w_mos3 = measureParameter( length ( hngate_sp coincident ply ) 0.5e-6 )
  l_mos3 = measureParameter( length ( hngate_sp inside     ply ) 0.5e-6 )
  bend_count = measureParameter( bends_all ( hngate_sp ) )

  if( ( avSwitch "Artisan_Lib" ) then
    if( bend_count >=4 
	l_mos3 = calculateParameter( floor( ( l_mos3 * 1e8 ) + 0.5 ) *1e-8 )
    )
    w_mos3 = calculateParameter( floor( ( w_mos3 * 1e8 ) + 0.5 ) *1e-8 )
  )
  nameParameter( l_mos3 "l" )
  nameParameter( w_mos3 "w" )

/* 3.3V PMOS_LOGIC   */
if( (avSwitch  "FDK") then 
  extractMOS( "P_33_G2" hpgate_sp ply("G") psd("S" "D") wel("B") flagMalformed 
    cellView( "P_33_G2 ivpcell" ) )
else 
  extractMOS( "P_33_G2" hpgate_sp ply("G") psd("S" "D") wel("B") flagMalformed)
  ) 
  w_mos4 = measureParameter( length ( hpgate_sp coincident ply ) 0.5e-6 )
  l_mos4 = measureParameter( length ( hpgate_sp inside     ply ) 0.5e-6 )
  bend_count = measureParameter( bends_all ( hpgate_sp ) )

  if( ( avSwitch "Artisan_Lib" ) then
    if( bend_count >=4 
	l_mos4 = calculateParameter( floor( ( l_mos4 * 1e8 ) + 0.5 ) *1e-8 )
    )
    w_mos4 = calculateParameter( floor( ( w_mos4 * 1e8 ) + 0.5 ) *1e-8 )
  )
  nameParameter( l_mos4 "l" )
  nameParameter( w_mos4 "w" )
;;-----  VST SRAM NMOS ------

  extractMOS( "NB" ng_sram ply("G") nsd("S" "D") psub("B") flagMalformed )
   
   
  w_mos5 = measureParameter( length (ng_sram coincident ply ) 0.5e-6 )
  l_mos5 = measureParameter( length (ng_sram inside     ply ) 0.5e-6 )
  nameParameter( l_mos5 "l" )
  nameParameter( w_mos5 "w" )


/* 1.8V 6T 4.0 um^2 SRAM Pass Gate nmos with marker layer= 95(50) or 95(0)*/

  extractMOS( "N_PG400_G2" RBNPG_B6T400 ply("G") nsd("S" "D") psub("B") flagMalformed )

  w_RBNPG_B6T400 = measureParameter( length ( RBNPG_B6T400 coincident ply ) 0.5e-6 )
  a_RBNPG_B6T400 = measureParameter( area ( RBNPG_B6T400 ) 1e-12 )
  l_RBNPG_B6T400 = calculateParameter( a_RBNPG_B6T400 / w_RBNPG_B6T400 )

  nameParameter( l_RBNPG_B6T400 "l" )
  nameParameter( w_RBNPG_B6T400 "w" )

/* 1.8V 6T 4.0 um^2 SRAM Pull Down nmos with marker layer= 95(50) or 95(0)*/

  extractMOS( "N_PD400_G2" RBNPD_B6T400 ply("G") nsd("S" "D") psub("B") flagMalformed )

  w_RBNPD_B6T400 = measureParameter( length ( RBNPD_B6T400 coincident ply ) 0.5e-6 )
  a_RBNPD_B6T400 = measureParameter( area ( RBNPD_B6T400 ) 1e-12 )
  l_RBNPD_B6T400 = calculateParameter( a_RBNPD_B6T400 / w_RBNPD_B6T400 )
  
  nameParameter( l_RBNPD_B6T400 "l" )
  nameParameter( w_RBNPD_B6T400 "w" )
  
/* 1.8V 6T 4.0 um^2 SRAM  pmos  with marker layer= 95(50) or 95(0)*/

  extractMOS( "P_L400_G2" RBPGAT_B6T400 ply("G") psd("S" "D") wel("B") flagMalformed)

  w_RBPGAT_B6T400 = measureParameter( length ( RBPGAT_B6T400 coincident ply ) 0.5e-6 )
  a_RBPGAT_B6T400 = measureParameter( area ( RBPGAT_B6T400 ) 1e-12 )
  l_RBPGAT_B6T400 = calculateParameter( a_RBPGAT_B6T400 / w_RBPGAT_B6T400 )
  
  nameParameter( l_RBPGAT_B6T400 "l" )
  nameParameter( w_RBPGAT_B6T400 "w" )


/* 1.8V 8T 10.2 um^2 SRAM Pass Gate nmos */

  extractMOS( "N_PG1020_G2" RBNPG_B8T1020 ply("G") nsd("S" "D") psub("B") flagMalformed )

  w_RBNPG_B8T1020 = measureParameter( length ( RBNPG_B8T1020 coincident ply ) 0.5e-6 )
  a_RBNPG_B8T1020 = measureParameter( area ( RBNPG_B8T1020 ) 1e-12 )
  l_RBNPG_B8T1020 = calculateParameter( a_RBNPG_B8T1020 / w_RBNPG_B8T1020 )

  nameParameter( l_RBNPG_B8T1020 "l" )
  nameParameter( w_RBNPG_B8T1020 "w" )

/* 1.8V 8T 10.2 um^2 SRAM Pull Down nmos */

  extractMOS( "N_PD1020_G2" RBNPD_B8T1020 ply("G") nsd("S" "D") psub("B") flagMalformed )

  w_RBNPD_B8T1020 = measureParameter( length ( RBNPD_B8T1020 coincident ply ) 0.5e-6 )
  a_RBNPD_B8T1020 = measureParameter( area ( RBNPD_B8T1020 ) 1e-12 )
  l_RBNPD_B8T1020 = calculateParameter( a_RBNPD_B8T1020 / w_RBNPD_B8T1020 )
  
  nameParameter( l_RBNPD_B8T1020 "l" )
  nameParameter( w_RBNPD_B8T1020 "w" )
  
/* 1.8V 8T 10.2 um^2 SRAM  pmos  */

  extractMOS( "P_L1020_G2" RBPGAT_B8T1020 ply("G") psd("S" "D") wel("B") flagMalformed)

  w_RBPGAT_B8T1020 = measureParameter( length ( RBPGAT_B8T1020 coincident ply ) 0.5e-6 )
  a_RBPGAT_B8T1020 = measureParameter( area ( RBPGAT_B8T1020 ) 1e-12 )
  l_RBPGAT_B8T1020 = calculateParameter( a_RBPGAT_B8T1020 / w_RBPGAT_B8T1020 )
  
  nameParameter( l_RBPGAT_B8T1020 "l" )
  nameParameter( w_RBPGAT_B8T1020 "w" )


;;-----  VST SRAM PMOS ------

  extractMOS( "PB" pg_sram ply("G") psd("S" "D") wel("B") flagMalformed )
   
   
  w_mos6 = measureParameter( length ( pg_sram coincident ply ) 0.5e-6 )
  l_mos6 = measureParameter( length ( pg_sram inside     ply ) 0.5e-6 )
  nameParameter( l_mos6 "l" )
  nameParameter( w_mos6 "w" )

/* N-Well sheet resistor */
if( (avSwitch  "FDK") then
  extractRES( "RSNWELL" welres wel("PLUS" "MINUS") flagMalformed 
    cellView( "RSNWELL ivpcell" ) )
else
   extractRES( "RSNWELL" welres wel("PLUS" "MINUS") flagMalformed )
  )  

  l_r1 = measureParameter( length ( welres coincident nwell ) 0.5e-6 )
  w_r1 = measureParameter( length ( welres inside     nwell ) 0.5e-6 )

  Rs     = 415 

  res = calculateParameter(( l_r1 / w_r1 ) * ( 408 * w_r1 / ( w_r1 - 0.32e-6 )))

; For width effect
; res = calculateParameter(( l_r1 / w_r1 ) * ( 408 * w_r1 / ( w_r1 - 0.32e-6 )))

  nameParameter( l_r1 "l" )
  nameParameter( w_r1 "w" )
  nameParameter( res "r" )

/* Salicide N+ sheet resistor */
if( (avSwitch  "FDK") then  
   extractRES( "RSND" sndres nsd("PLUS" "MINUS") flagMalformed  
    cellView( "RSND ivpcell" ) )
else
  extractRES( "RSND" sndres nsd("PLUS" "MINUS") flagMalformed  )
  )  

  width  = measureParameter( length (sndres inside     bndiff ) 0.5e-6 )
  length = measureParameter( length (sndres coincident bndiff ) 0.5e-6 )
  RhoD = 8.0
  res = calculateParameter( (RhoD * length) / width )

  nameParameter( length "l" )
  nameParameter( width "w" )
  nameParameter( res "r" )
  
/* Salicide P+ sheet resistor */
if( (avSwitch  "FDK") then   
  extractRES( "RSPD" spdres psd("PLUS" "MINUS") flagMalformed 
    cellView( "RSPD ivpcell" ) )
else
  extractRES( "RSPD" spdres psd("PLUS" "MINUS") flagMalformed )
   ) 

  width  = measureParameter( length (spdres inside     bpdiff ) 0.5e-6 ) 
  length = measureParameter( length (spdres coincident bpdiff ) 0.5e-6 )
  RhoD = 8.0

  res = calculateParameter( (RhoD * length) / width )

  nameParameter( length "l" )
  nameParameter( width "w" )
  nameParameter( res "r" )


/* Salicide N+ Poly sheet resistor */

  extractRES( "RSNPO" snpyr ply("PLUS" "MINUS") flagMalformed )
    

  width  = measureParameter( length ( snpyr inside     PO1 ) 0.5e-6 )
  length = measureParameter( length ( snpyr coincident PO1 ) 0.5e-6 )
  RhoD = 8.0

  res = calculateParameter( (RhoD * length) / width )

  nameParameter( length "l" )
  nameParameter( width "w" )
  nameParameter( res "r" )

/* Salicide P+ Poly sheet resistor */

  extractRES( "RSPPO" sppyr ply("PLUS" "MINUS") flagMalformed )
    

  width  = measureParameter( length ( sppyr inside     PO1 ) 0.5e-6 )
  length = measureParameter( length ( sppyr coincident PO1 ) 0.5e-6 )
  RhoD = 8.0
  res = calculateParameter( (RhoD * length) / width )

  nameParameter( length "l" )
  nameParameter( width "w" )
  nameParameter( res "r" )

/* Non-Salicide N+ sheet resistor */
if( (avSwitch  "FDK") then   
  extractRES( "RNND" nsndres nsd("PLUS" "MINUS") flagMalformed 
    cellView( "RNND ivpcell" ) )
  else
    extractRES( "RNND" nsndres nsd("PLUS" "MINUS") flagMalformed )
  )

  width  = measureParameter( length (nsndres inside     bndiff ) 0.5e-6 )
  length = measureParameter( length (nsndres coincident bndiff ) 0.5e-6 )
  Rs     = 80 
  res = calculateParameter( (Rs*width/(width+0.0675e-6))*( length / width ) )
     
  nameParameter( length "l" )
  nameParameter( width "w" )
  nameParameter( res "r" )

/* Non-Salicide P+ Diffusion resistor */
if( (avSwitch  "FDK") then   
   extractRES( "RNPD" nspdres psd("PLUS" "MINUS") flagMalformed 
    cellView( "RNPD ivpcell" ) )
  else
   extractRES( "RNPD" nspdres psd("PLUS" "MINUS") flagMalformed ) 
  )  

  width  = measureParameter( length (nspdres inside     bpdiff ) 0.5e-6 )
  length = measureParameter( length (nspdres coincident bpdiff ) 0.5e-6 )
  Rs     = 158 
  res = calculateParameter( ((158.66*width)/(width+0.087e-6))*(length/width) )
     
  nameParameter( length "l" )
  nameParameter( width "w" )
  nameParameter( res "r" )

/* Non-Salicide N+ poly resistor */
if( (avSwitch  "FDK") then 
  extractRES( "RNNPO" nsnpyr ply("PLUS" "MINUS") flagMalformed 
    cellView( "RNNPO ivpcell" ) )
 else
  extractRES( "RNNPO" nsnpyr ply("PLUS" "MINUS") flagMalformed )
  )  

  width  = measureParameter( length ( nsnpyr inside     PO1 ) 0.5e-6 )
  length = measureParameter( length ( nsnpyr coincident PO1 ) 0.5e-6 )
  Rs = 113
  Rend   = 17e-6
  Rs     = 113
  deltaW = -0.097e-6

  res = calculateParameter( (2*Rend/(width+deltaW))+((Rs*length)/(width+deltaW)) )

  nameParameter( length "l" )
  nameParameter( width "w" )
  nameParameter( res "r" )

/* Non-Salicide P+ poly resistor */
if( (avSwitch  "FDK") then 
  extractRES( "RNPPO" nsppyr ply("PLUS" "MINUS") flagMalformed 
    cellView( "RNPPO ivpcell" ) )
 else
   extractRES( "RNPPO" nsppyr ply("PLUS" "MINUS") flagMalformed )
  )   

  width  = measureParameter( length ( nsppyr inside     PO1 ) 0.5e-6 )
  length = measureParameter( length ( nsppyr coincident PO1 ) 0.5e-6 )
 	Rend   = 105e-6
        Rs     = 352
        deltaW = -0.046e-6
  res = calculateParameter((2*Rend/(width+deltaW))+(Rs*length/(width+deltaW)))

  nameParameter( length "l" )
  nameParameter( width "w" )
  nameParameter( res "r" )

/* Logic BJT 5.0umx5.0um */

if( (avSwitch  "FDK") then 
  extractBJT( "PNP_V50X50_G2" bjt_v5 psub("C") wel("B") qte("E") flagMalformed  
    cellView( "PNP_V50X50_G2 ivpcell" ) )
else 
  extractBJT( "PNP_V50X50_G2" bjt_v5 psub("C") wel("B") qte("E") flagMalformed )
  ) 

  emitArea = measureParameter( area ( bjt_v5 over qte ) )
  normalizedEmitArea = calculateParameter( emitArea * 1e-12 )

  nameParameter( normalizedEmitArea "AREA" )

/* Logic BJT 10.0umx10.0um */

if( (avSwitch  "FDK") then 
  extractBJT( "PNP_V100X100_G2" bjt_v10 psub("C") wel("B") qte("E") flagMalformed 
    cellView( "PNP_V100X100_G2 ivpcell" ) )
else 
  extractBJT( "PNP_V100X100_G2" bjt_v10 psub("C") wel("B") qte("E") flagMalformed )
  ) 

  emitArea = measureParameter( area ( bjt_v10 over qte ) )
  normalizedEmitArea = calculateParameter( emitArea * 1e-12 )

  nameParameter( normalizedEmitArea "AREA" )

/* Logic N+/Psub Diode */

if( (avSwitch  "FDK") then 
  extractDIODE( "DION_G2" dioden psub("PLUS") nsd("MINUS") flagMalformed 
      cellView( "DION_G2 ivpcell" ) )
else 
  extractDIODE( "DION_G2" dioden psub("PLUS") nsd("MINUS") flagMalformed ) 
  ) 

  area_dn 	= measureParameter( area ( dioden ) 1e-12 )
  perim_dn 	= measureParameter( perimeter ( dioden ) 1e-6 )

  nameParameter( area_dn "area" )
  nameParameter( perim_dn "pj" )

/* Logic P+/N-Well Diode */
if( (avSwitch  "FDK") then 
  extractDIODE( "DIOP_G2" diodep psd("PLUS") wel("MINUS") flagMalformed 
      cellView( "DIOP_G2 ivpcell" ) )
else 
  extractDIODE( "DIOP_G2" diodep psd("PLUS") wel("MINUS") flagMalformed )
  ) 

  area_dp 	= measureParameter( area ( diodep ) 1e-12 )
  perim_dp 	= measureParameter( perimeter ( diodep ) 1e-6 )

  nameParameter( area_dp "area" )
  nameParameter( perim_dp "pj" )

/* Logic NWell/Psub Diode */

if( (avSwitch  "FDK") then 
  extractDIODE( "DIONW_G2" NWNACT psub("PLUS") wel("MINUS")  flagMalformed
      cellView( "DIONW_G2 ivpcell" ) )
else 
  extractDIODE( "DIONW_G2" NWNACT psub("PLUS") wel("MINUS")  flagMalformed )
  ) 

  area = measureParameter( area ( NWNACT ) 1e-12 )
  perim = measureParameter( perimeter ( NWNACT ) 1e-6 )

  nameParameter( area "area" )
  nameParameter( perim "pj" )

) ;; endif Skip_Logic_Device_Extraction


if( ( avSwitch "Skip_Mixed_Mode_Device_Extraction" ) then
else

;;-----  1.8V Mixed Mode NMOS ------

if( (avSwitch  "FDK") then 
  extractMOS( "N_18_MM" ngate_mm ply("G") nsd("S" "D") psub("B") flagMalformed 
    cellView( "N_18_MM ivpcell" ) )
else 
   extractMOS( "N_18_MM" ngate_mm ply("G") nsd("S" "D") psub("B") flagMalformed )
  ) 
  
  w_mos7 = measureParameter( length ( ngate_mm coincident ply ) 0.5e-6 )
  l_mos7 = measureParameter( length ( ngate_mm inside     ply ) 0.5e-6 )
  nameParameter( l_mos7 "l" )
  nameParameter( w_mos7 "w" )
  nameParameter( w_mos7 "effW" )

;;-----  1.8V Mixed Mode PMOS ------

if( (avSwitch  "FDK") then 
  extractMOS( "P_18_MM" pgate_mm ply("G") psd("S" "D") wel("B") flagMalformed 
    cellView( "P_18_MM ivpcell" ) )
else 
   extractMOS( "P_18_MM" pgate_mm ply("G") psd("S" "D") wel("B") flagMalformed )
   ) 
 
  w_mos8 = measureParameter( length ( pgate_mm coincident ply ) 0.5e-6 )
  l_mos8 = measureParameter( length ( pgate_mm inside     ply ) 0.5e-6 )
  nameParameter( l_mos8 "l" )
  nameParameter( w_mos8 "w" )
  nameParameter( w_mos8 "effW" )

;;-----  1.8V Mixed Mode NMOS Capacitor ------

if( (avSwitch  "FDK") then 
 extractMOS( "N_18_MM" nmos_cap ply("G") nsd("S" "D") psub("B") flagMalformed 
    cellView( "NCAP_MM ivpcell" ) )
else 
    extractMOS( "N_18_MM" nmos_cap ply("G") nsd("S" "D") psub("B") flagMalformed )
   ) 
  
  w_cap = measureParameter( length ( nmos_cap coincident ply ) 0.5e-6 )
  l_cap = measureParameter( length ( nmos_cap inside     ply ) 0.5e-6 )
  nameParameter( l_cap "l" )
  nameParameter( w_cap "w" )
  nameParameter( w_cap "effW" )

;;-----  1.8V Mixed Mode PMOS Capacitor ------
if( (avSwitch  "FDK") then 
  extractMOS( "P_18_MM" pmos_cap ply("G") psd("S" "D") wel("B") flagMalformed 
    cellView( "PCAP_MM ivpcell" ) )
else 
     extractMOS( "P_18_MM" pmos_cap ply("G") psd("S" "D") wel("B") flagMalformed )
  )   

  w_cap = measureParameter( length ( pmos_cap coincident ply ) 0.5e-6 )
  l_cap = measureParameter( length ( pmos_cap inside     ply ) 0.5e-6 )
  nameParameter( l_cap "l" )
  nameParameter( w_cap "w" )
  nameParameter( w_cap "effW" )
 
;;-----  3.3V Mixed Mode NMOS ------

if( (avSwitch  "FDK") then 
  extractMOS( "N_33_MM" hngate_mm ply("G") nsd("S" "D") psub("B") flagMalformed 
    cellView( "N_33_MM ivpcell" ) )
else 
  extractMOS( "N_33_MM" hngate_mm ply("G") nsd("S" "D") psub("B") flagMalformed )
   )   
  
  w_mos9 = measureParameter( length ( hngate_mm coincident ply ) 0.5e-6 )
  l_mos9 = measureParameter( length ( hngate_mm inside     ply ) 0.5e-6 )
  nameParameter( l_mos9 "l" )
  nameParameter( w_mos9 "w" )
  nameParameter( w_mos9 "effW" )

;;-----  3.3V Mixed Mode PMOS ------

if( (avSwitch  "FDK") then 
  extractMOS( "P_33_MM" hpgate_mm ply("G") psd("S" "D") wel("B") flagMalformed 
    cellView( "P_33_MM ivpcell" ) )
else 
   extractMOS( "P_33_MM" hpgate_mm ply("G") psd("S" "D") wel("B") flagMalformed )
   )   
  
  w_mos10 = measureParameter( length ( hpgate_mm coincident ply ) 0.5e-6 )
  l_mos10 = measureParameter( length ( hpgate_mm inside     ply ) 0.5e-6 )
  nameParameter( l_mos10 "l" )
  nameParameter( w_mos10 "w" )
  nameParameter( w_mos10 "effW" )

;;-----  1.8V Low Vt NMOS ------

if( (avSwitch  "FDK") then 
  extractMOS( "N_LV_18_MM" ngate_lvt ply("G") nsd("S" "D") psub("B") flagMalformed
    cellView( "N_LV_18_MM ivpcell" ) )
else 
   extractMOS( "N_LV_18_MM" ngate_lvt ply("G") nsd("S" "D") psub("B") flagMalformed )
    )   
 
  w_mos11 = measureParameter( length ( ngate_lvt coincident ply ) 0.5e-6 )
  l_mos11 = measureParameter( length ( ngate_lvt inside     ply ) 0.5e-6 )
  nameParameter( l_mos11 "l" )
  nameParameter( w_mos11 "w" )
  nameParameter( w_mos11 "effW" )

;;-----  1.8V Low Vt PMOS ------

if( (avSwitch  "FDK") then 
  extractMOS( "P_LV_18_MM" pgate_lvt ply("G") psd("S" "D") wel("B") flagMalformed
    cellView( "P_LV_18_MM ivpcell" )  )
 else 
   extractMOS( "P_LV_18_MM" pgate_lvt ply("G") psd("S" "D") wel("B") flagMalformed )
    )   

  w_mos12 = measureParameter( length ( pgate_lvt coincident ply ) 0.5e-6 )
  l_mos12 = measureParameter( length ( pgate_lvt inside     ply ) 0.5e-6 )
  nameParameter( l_mos12 "l" )
  nameParameter( w_mos12 "w" )
  nameParameter( w_mos12 "effW" )

;; -----  3.3V Low Vt NMOS ------

if( (avSwitch  "FDK") then 
  extractMOS( "N_LV_33_MM" hngate_lvt ply("G") nsd("S" "D") psub("B") flagMalformed
    cellView( "N_LV_33_MM ivpcell" )  )
 else 
     extractMOS( "N_LV_33_MM" hngate_lvt ply("G") nsd("S" "D") psub("B") flagMalformed )
    )   

  w_mos13 = measureParameter( length ( hngate_lvt coincident ply ) 0.5e-6 )
  l_mos13 = measureParameter( length ( hngate_lvt inside     ply ) 0.5e-6 )
  nameParameter( l_mos13 "l" )
  nameParameter( w_mos13 "w" )
  nameParameter( w_mos13 "effW" )

;;-----  3.3V Low Vt PMOS ------
if( (avSwitch  "FDK") then 
  extractMOS( "P_LV_33_MM" hpgate_lvt ply("G") psd("S" "D") wel("B") flagMalformed 
    cellView( "P_LV_33_MM ivpcell" ) )
 else 
   extractMOS( "P_LV_33_MM" hpgate_lvt ply("G") psd("S" "D") wel("B") flagMalformed )
   )   

  w_mos14 = measureParameter( length ( hpgate_lvt coincident ply ) 0.5e-6 )
  l_mos14 = measureParameter( length ( hpgate_lvt inside     ply ) 0.5e-6 )
  nameParameter( l_mos14 "l" )
  nameParameter( w_mos14 "w" )
  nameParameter( w_mos14 "effW" )

;;-----  1.8V Zero Vt NMOS ------
if( (avSwitch  "FDK") then 
  extractMOS( "N_ZERO_18_MM" ngate_zt ply("G") nsd("S" "D") psub("B") flagMalformed
    cellView( "N_ZERO_18_MM ivpcell" ) )
 else 
   extractMOS( "N_ZERO_18_MM" ngate_zt ply("G") nsd("S" "D") psub("B") flagMalformed )
   )   
 
  w_mos15 = measureParameter( length ( ngate_zt coincident ply ) 0.5e-6 )
  l_mos15 = measureParameter( length ( ngate_zt inside     ply ) 0.5e-6 )
  nameParameter( l_mos15 "l" )
  nameParameter( w_mos15 "w" )
  nameParameter( w_mos15 "effW" )

;;-----  3.3V Zero Vt PMOS ------

if( (avSwitch  "FDK") then 
  extractMOS( "N_ZERO_33_MM" hngate_zt ply("G") nsd("S" "D") psub("B") flagMalformed
    cellView( "N_ZERO_33_MM ivpcell" )  )
 else 
    extractMOS( "N_ZERO_33_MM" hngate_zt ply("G") nsd("S" "D") psub("B") flagMalformed )
    )   

  w_mos16 = measureParameter( length ( hngate_zt coincident ply ) 0.5e-6 )
  l_mos16 = measureParameter( length ( hngate_zt inside     ply ) 0.5e-6 )
  nameParameter( l_mos16 "l" )
  nameParameter( w_mos16 "w" )
  nameParameter( w_mos16 "effW" )

;;-----  1.8V Mixed Mode NMOS in TWEL------

if( (avSwitch  "FDK") then 
  extractMOS( "N_BPW_18_MM" ngate_bpw ply("G") nsd("S" "D") TWEL("B") flagMalformed 
    cellView( "N_BPW_18_MM ivpcell" ) )
 else 
   extractMOS( "N_BPW_18_MM" ngate_bpw ply("G") nsd("S" "D") TWEL("B") flagMalformed )
  )
  
  w_mos17 = measureParameter( length ( ngate_bpw coincident ply ) 0.5e-6 )
  l_mos17 = measureParameter( length ( ngate_bpw inside     ply ) 0.5e-6 )
  nameParameter( l_mos17 "l" )
  nameParameter( w_mos17 "w" )
  nameParameter( w_mos17 "effW" )

;;-----  3.3V Mixed Mode NMOS in TWEL------

if( (avSwitch  "FDK") then 
  extractMOS( "N_BPW_33_MM" hngate_bpw ply("G") nsd("S" "D") TWEL("B") flagMalformed
    cellView( "N_BPW_33_MM ivpcell" )  )
 else 
     extractMOS( "N_BPW_33_MM" hngate_bpw ply("G") nsd("S" "D") TWEL("B") flagMalformed )
   ) 
  

  w_mos18 = measureParameter( length ( hngate_bpw coincident ply ) 0.5e-6 )
  l_mos18 = measureParameter( length ( hngate_bpw inside     ply ) 0.5e-6 )
  nameParameter( l_mos18 "l" )
  nameParameter( w_mos18 "w" )
  nameParameter( w_mos18 "effW" )

/* Mixed Mode N-Well resistor */

if( (avSwitch  "FDK") then 
  extractDevice( "RSNWELL_MM" welres_mm wel("PLUS" "MINUS") psub("B") flagMalformed physical
       cellView( "RSNWELL_MM ivpcell" ) namePrefix("X") bulkLayers( psub )  )
 else 
  extractDevice( "RSNWELL_MM" welres_mm wel("PLUS" "MINUS") psub("B") flagMalformed physical)
   )
    
  l_r1 = measureParameter( length ( welres_mm coincident nwell ) 0.5e-6 )
  w_r1 = measureParameter( length ( welres_mm inside     nwell ) 0.5e-6 )

  Rs     = 415 

;  res = calculateParameter( Rs * ( l_r1 / w_r1 ) )

; For width effect
  res = calculateParameter(( l_r1 / w_r1 ) * ( 408 * w_r1 / ( w_r1 - 0.32e-6 )))

  nameParameter( l_r1 "lr" )
  nameParameter( w_r1 "wr" )
  nameParameter( l_r1 "l" )
  nameParameter( w_r1 "w" )
  nameParameter( res "r" )

/* Mixed Mode Salicide N+ sheet resistor with normal width */

if( (avSwitch  "FDK") then 
  extractDevice( "RSND_MM" sndres_mm nsd("PLUS" "MINUS") psub("B") flagMalformed physical 
       cellView( "RSND_MM ivpcell" ) namePrefix("X") bulkLayers( psub ) )
 else 
    extractDevice( "RSND_MM" sndres_mm nsd("PLUS" "MINUS") psub("B") flagMalformed physical )
  )

  W =  measureParameter( length ( nsd_res_ed inside sndres_mm ) 0.5e-6 )
  width1 =  measureParameter( length ( nsd_res_ed inside sndres_mm ) 0.5e-6 )
  width2 = measureParameter( length ( sndres_mm butting nsd ) 0.5e-6 )
  width3 = calculateParameter( plusp(W)*width1 )
  width4 = calculateParameter( zerop(W)*width2 ) 
  width  = calculateParameter( width3 + width4 ) 

  A   = measureParameter( area ( sndres_mm ) 1e-12 )
  length = calculateParameter( A / width )
  ;;length =measureParameter( length ( sndres_mm coincident nsd ) 0.5e-6 )

  RhoD = 8.0
  res = calculateParameter( (RhoD * length) / width )

  attachParameter( length "lr" sndres_mm )
  attachParameter( width "wr" sndres_mm )
  attachParameter( length "l" sndres_mm )
  attachParameter( width "w" sndres_mm )
  attachParameter( res "r" sndres_mm )

  
/* Mixed Mode Salicide P+ sheet resistor with normal width */

if( (avSwitch  "FDK") then 
  extractDevice( "RSPD_MM" spdres_mm psd("PLUS" "MINUS") wel("B") flagMalformed physical 
       cellView( "RSPD_MM ivpcell" ) namePrefix("X") bulkLayers( wel ) ) 
 else 
    extractDevice( "RSPD_MM" spdres_mm psd("PLUS" "MINUS") wel("B") flagMalformed physical )
  )
   
;  width  = measureParameter( length (spdres_mm butting     psd ) 0.5e-6 )
   W =  measureParameter( length ( psd_res_ed inside spdres_mm ) 0.5e-6 )
  width1 =  measureParameter( length ( psd_res_ed inside spdres_mm ) 0.5e-6 )
  width2 = measureParameter( length ( spdres_mm butting psd ) 0.5e-6 )
  width3 = calculateParameter( plusp(W)*width1 )
  width4 = calculateParameter( zerop(W)*width2 ) 
  width  = calculateParameter( width3 + width4 ) 

  A   = measureParameter( area ( spdres_mm ) 1e-12 )
  length = calculateParameter( A / width )
  ;;length = measureParameter( length (spdres_mm coincident psd ) 0.5e-6 )
 
  RhoD = 8.0
  res = calculateParameter( (RhoD * length) / width )

  attachParameter( length "lr" spdres_mm )
  attachParameter( width "wr" spdres_mm )
  attachParameter( length "l" spdres_mm )
  attachParameter( width "w" spdres_mm )
  attachParameter( res "r" spdres_mm )


/* Mixed Mode Salicide N+ Poly sheet resistor */  

if( (avSwitch  "FDK") then 
  extractDevice( "RSNPO_MM" snpyr_mm ply("PLUS" "MINUS") psub("B") flagMalformed physical 
         cellView( "RSNPO_MM ivpcell" ) namePrefix("X") bulkLayers( psub ) )
 else 
     extractDevice( "RSNPO_MM" snpyr_mm ply("PLUS" "MINUS") psub("B") flagMalformed physical )
  )

  width  = measureParameter( length ( snpyr_mm inside     PO1 ) 0.5e-6 )
  length = measureParameter( length ( snpyr_mm coincident PO1 ) 0.5e-6 )
  RhoD = 8.0

  res = calculateParameter( (RhoD * length) / width )

  nameParameter( length "lr" )
  nameParameter( width "wr" )
  nameParameter( length "l" )
  nameParameter( width "w" )
  nameParameter( res "r" )         

/* Mixed Mode Salicide P+ Poly sheet resistor */ 

if( (avSwitch  "FDK") then 
  extractDevice( "RSPPO_MM" sppyr_mm ply("PLUS" "MINUS") psub("B")  flagMalformed physical
       cellView( "RSPPO_MM ivpcell" ) namePrefix("X") bulkLayers( psub )  )
 else 
    extractDevice( "RSPPO_MM" sppyr_mm ply("PLUS" "MINUS") psub("B")  flagMalformed physical )
   )  

  width  = measureParameter( length ( sppyr_mm inside     PO1 ) 0.5e-6 )
  length = measureParameter( length ( sppyr_mm coincident PO1 ) 0.5e-6 )
  RhoD = 8.0
  res = calculateParameter( (RhoD * length) / width )

  nameParameter( length "lr" )
  nameParameter( width "wr" )
  nameParameter( length "l" )
  nameParameter( width "w" )
  nameParameter( res "r" )         

/* Mixed Mode Non-Salicide N+ sheet resistor */
if( (avSwitch  "FDK") then 
  extractDevice( "RNND_MM" nsndres_mm nsd("PLUS" "MINUS") psub("B") flagMalformed physical
       cellView( "RNND_MM ivpcell" ) namePrefix("X") bulkLayers( psub )  )
 else 
    extractDevice( "RNND_MM" nsndres_mm nsd("PLUS" "MINUS") psub("B") flagMalformed physical )
  )
 
  width  = measureParameter( length (nsndres_mm inside     bndiff ) 0.5e-6 )
  length = measureParameter( length (nsndres_mm coincident bndiff ) 0.5e-6 )
  RhoD = 80
  res = calculateParameter( (RhoD * length) / ( width + 0.0675e-6 ) )

  nameParameter( length "lr" )
  nameParameter( width "wr" )
  nameParameter( length "l" )
  nameParameter( width "w" )
  nameParameter( res "r" )
  
/* Mixed Mode Non-Salicide P+ sheet resistor */
if( (avSwitch  "FDK") then 
  extractDevice( "RNPD_MM" nspdres_mm psd("PLUS" "MINUS") wel("B") flagMalformed physical
       cellView( "RNPD_MM ivpcell" ) namePrefix("X") bulkLayers( wel )  )
 else 
     extractDevice( "RNPD_MM" nspdres_mm psd("PLUS" "MINUS") wel("B") flagMalformed physical )
  )
  
  width  = measureParameter( length (nspdres_mm inside     bpdiff ) 0.5e-6 )
  length = measureParameter( length (nspdres_mm coincident bpdiff ) 0.5e-6 )
  RhoD = 158.66

  res = calculateParameter( ((RhoD * width)/ ( width + 0.087e-6 ))* (length / width ) )

  nameParameter( length "lr" )
  nameParameter( width "wr" )
  nameParameter( length "l" )
  nameParameter( width "w" )
  nameParameter( res "r" )

/* Mixed Mode Non-Salicide N+ poly resistor */

if( (avSwitch  "FDK") then 
  extractDevice( "RNNPO_MM" nsnpyr_mm ply("PLUS" "MINUS") psub("B") flagMalformed physical 
      cellView( "RNNPO_MM ivpcell" ) namePrefix("X") bulkLayers( psub )) 
 else 
  extractDevice( "RNNPO_MM" nsnpyr_mm ply("PLUS" "MINUS") psub("B") flagMalformed physical )
  )
  
  width  = measureParameter( length ( nsnpyr_mm inside     PO1 ) 0.5e-6 )
  length = measureParameter( length ( nsnpyr_mm coincident PO1 ) 0.5e-6 )
  Rs = 113
  Rend = 17e-6
  deltaW = -0.097e-6
  res = calculateParameter(2*Rend/(width+deltaW) + Rs*(length/(width + deltaW)))

  nameParameter( length "lr" )
  nameParameter( width "wr" )
  nameParameter( length "l" )
  nameParameter( width "w" )
  nameParameter( res "r" )

/* Mixed Mode Non-Salicide P+ poly resistor */
if( (avSwitch  "FDK") then 
  extractDevice( "RNPPO_MM" nsppyr_mm ply("PLUS" "MINUS") wel("B") flagMalformed physical 
       cellView( "RNPPO_MM ivpcell" ) namePrefix("X") bulkLayers( wel )  )
  else  
     extractDevice( "RNPPO_MM" nsppyr_mm ply("PLUS" "MINUS") wel("B") flagMalformed physical )
  )

  width  = measureParameter( length ( nsppyr_mm inside     PO1 ) 0.5e-6 )
  length = measureParameter( length ( nsppyr_mm coincident PO1 ) 0.5e-6 )
  Rs = 352
  Rend = 105e-6
  deltaW = -0.046e-6
  res = calculateParameter(2*Rend/(width+deltaW) + Rs*(length/(width + deltaW)))
  
  nameParameter( length "lr" )
  nameParameter( width "wr" )
  nameParameter( length "l" )
  nameParameter( width "w" )
  nameParameter( res "r" )

/* Mixed Mode HR poly resistor */
if( (avSwitch  "FDK") then 
  extractDevice( "RNHR1000_MM" hrpyres_mm ply("PLUS" "MINUS") wel("B") flagMalformed physical
       cellView( "RNHR1000_MM ivpcell" ) namePrefix("X") bulkLayers( wel )  )
  else  
     extractDevice( "RNHR1000_MM" hrpyres_mm ply("PLUS" "MINUS") wel("B") flagMalformed physical )
   )
 
  width  	= measureParameter( length ( hrpyres_mm inside     PO1 ) 0.5e-6 )
  length   	= measureParameter( length ( hrpyres_mm coincident PO1 ) 0.5e-6 )
  lx	  	= calculateParameter( length - 0.4e-6 )
  Rs = 1039
  Rend = 120e-6
  deltaW = -0.043e-6
  res = calculateParameter(2*Rend/(width + deltaW) + Rs * (lx/(width + deltaW)))

  nameParameter( length "lr" )
  nameParameter( width "wr" )
  nameParameter( length "l" )
  nameParameter( width "w" )
  nameParameter( res "r" )
  
/* Metal-1 resistors */
if( (avSwitch  "FDK") then 
  extractDevice( "RM1_MM" m1res M1("PLUS") M1("MINUS") namePrefix("X") flagMalformed physical 
       cellView( "RM1_MM ivpcell" ) )
  else  
   extractDevice( "RM1_MM" m1res M1("PLUS") M1("MINUS") namePrefix("X") flagMalformed physical)
   )  

  width  	= measureParameter( length ( m1res inside     ME1 ) 0.5e-6 )
  length   	= measureParameter( length ( m1res coincident ME1 ) 0.5e-6 )
  Rs = 0.077
  res = calculateParameter( Rs * length / width )

  nameParameter( length "lr" )
  nameParameter( width "wr" )
  nameParameter( length "l" )
  nameParameter( width "w" )
  nameParameter( res "r" )

/* Metal-2 resistors */
if( (avSwitch  "FDK") then 
  extractDevice( "RM2_MM" m2res M2("PLUS" "MINUS") namePrefix("X") flagMalformed physical
       cellView( "RM2_MM ivpcell" )  )
  else  
    extractDevice( "RM2_MM" m2res M2("PLUS" "MINUS") namePrefix("X") flagMalformed physical )
   )  

  width  	= measureParameter( length ( m2res inside     ME2 ) 0.5e-6 )
  length   	= measureParameter( length ( m2res coincident ME2 ) 0.5e-6 )
  Rs = 0.062
  res = calculateParameter( Rs * length / width )

  nameParameter( length "lr" )
  nameParameter( width "wr" )
  nameParameter( length "l" )
  nameParameter( width "w" )
  nameParameter( res "r" )

  
/* Metal-3 resistors */
if( (avSwitch "Top_Metal--ME4") then

 if( (avSwitch  "FDK") then 
  extractDevice( "RM3_MM" m3res slm_c("PLUS" "MINUS") namePrefix("X") flagMalformed physical
       cellView( "RM3_MM ivpcell" )  )
  else  
    extractDevice( "RM3_MM" m3res slm_c("PLUS" "MINUS") namePrefix("X") flagMalformed physical )
   )
 
  width  	= measureParameter( length ( m3res inside     ME3 ) 0.5e-6 )
  length   	= measureParameter( length ( m3res coincident ME3 ) 0.5e-6 )
  Rs = 0.062
  res = calculateParameter( Rs * length / width )


  nameParameter( length "lr" )
  nameParameter( width "wr" )
  nameParameter( length "l" )
  nameParameter( width "w" )
  nameParameter( res "r" )
  
/* Metal-4 resistors */
  if( (avSwitch  "FDK") then
   extractDevice( "RM4_MM" m4res top_m_c("PLUS" "MINUS") namePrefix("X") flagMalformed physical
       cellView( "RM4_MM ivpcell" )  )
   else  
      extractDevice( "RM4_MM" m4res top_m_c("PLUS" "MINUS") namePrefix("X") flagMalformed physical )
    )

  width  	= measureParameter( length ( m4res inside     ME4 ) 0.5e-6 )
  length   	= measureParameter( length ( m4res coincident ME4 ) 0.5e-6 )

 
  if( (avSwitch "Top_Metal_Thickness--20K") then
  	Rs = 0.020
      else
	 if( (avSwitch "Top_Metal_Thickness--12K") then
	   Rs = 0.023
	  else
	   Rs = 0.041
         )
       )
   res = calculateParameter( Rs * length / width )

  nameParameter( length "lr" )
  nameParameter( width "wr" )
  nameParameter( length "l" )
  nameParameter( width "w" )
  nameParameter( res "r" )

else  

  if( (avSwitch "Top_Metal--ME5") then

   if( (avSwitch  "FDK") then 
      extractDevice( "RM3_MM" m3res me3c("PLUS" "MINUS") namePrefix("X") flagMalformed physical
        cellView( "RM3_MM ivpcell" )  )
    else  
      extractDevice( "RM3_MM" m3res me3c("PLUS" "MINUS") namePrefix("X") flagMalformed physical )
     )
 
     width  	= measureParameter( length ( m3res inside     ME3 ) 0.5e-6 )
     length   	= measureParameter( length ( m3res coincident ME3 ) 0.5e-6 )
     Rs = 0.062
     res = calculateParameter( Rs * length / width )


     nameParameter( length "lr" )
     nameParameter( width "wr" )
     nameParameter( length "l" )
     nameParameter( width "w" )
     nameParameter( res "r" )
  
   /* Metal-4 resistors */
   if( (avSwitch  "FDK") then
     extractDevice( "RM4_MM" m4res slm_c("PLUS" "MINUS") namePrefix("X") flagMalformed physical
          cellView( "RM4_MM ivpcell" )  )
     else  
        extractDevice( "RM4_MM" m4res slm_c("PLUS" "MINUS") namePrefix("X") flagMalformed physical )
      )
   
     width  	= measureParameter( length ( m4res inside     ME4 ) 0.5e-6 )
     length   	= measureParameter( length ( m4res coincident ME4 ) 0.5e-6 )

     Rs = 0.062
  
     res = calculateParameter( Rs * length / width )

     nameParameter( length "lr" )
     nameParameter( width "wr" )
     nameParameter( length "l" )
     nameParameter( width "w" )
     nameParameter( res "r" )

   /* Metal-5 resistors */
   if( (avSwitch  "FDK") then
     extractDevice( "RM5_MM" m5res top_m_c("PLUS" "MINUS") namePrefix("X") flagMalformed physical
          cellView( "RM5_MM ivpcell" )  )
    else 
      extractDevice( "RM5_MM" m5res top_m_c("PLUS" "MINUS") namePrefix("X") flagMalformed physical )
      ) 

     width  	= measureParameter( length ( m5res inside     ME5 ) 0.5e-6 )
     length   	= measureParameter( length ( m5res coincident ME5 ) 0.5e-6 )

       if( (avSwitch "Top_Metal_Thickness--20K") then
     	Rs = 0.020
        else
	 if( (avSwitch "Top_Metal_Thickness--12K") then
	   Rs = 0.023
	  else
	   Rs = 0.041
         )
       )
       
     res = calculateParameter( Rs * length / width )

     nameParameter( length "lr" )
     nameParameter( width "wr" )
     nameParameter( length "l" )
     nameParameter( width "w" )
     nameParameter( res "r" )

   else

     if( (avSwitch  "FDK") then 
       extractDevice( "RM3_MM" m3res me3c("PLUS" "MINUS") namePrefix("X") flagMalformed physical
            cellView( "RM3_MM ivpcell" )  )
       else  
         extractDevice( "RM3_MM" m3res me3c("PLUS" "MINUS") namePrefix("X") flagMalformed physical )
        )
 
       width  	= measureParameter( length ( m3res inside     ME3 ) 0.5e-6 )
       length   	= measureParameter( length ( m3res coincident ME3 ) 0.5e-6 )
       Rs = 0.062
       res = calculateParameter( Rs * length / width )


       nameParameter( length "lr" )
       nameParameter( width "wr" )
       nameParameter( length "l" )
       nameParameter( width "w" )
       nameParameter( res "r" )
  
     /* Metal-4 resistors */
     if( (avSwitch  "FDK") then
       extractDevice( "RM4_MM" m4res me4c("PLUS" "MINUS") namePrefix("X") flagMalformed physical
            cellView( "RM4_MM ivpcell" )  )
       else  
          extractDevice( "RM4_MM" m4res me4c("PLUS" "MINUS") namePrefix("X") flagMalformed physical )
        )

       width  	= measureParameter( length ( m4res inside     ME4 ) 0.5e-6 )
       length   	= measureParameter( length ( m4res coincident ME4 ) 0.5e-6 )
     
       Rs = 0.062
  
       res = calculateParameter( Rs * length / width )

       nameParameter( length "lr" )
       nameParameter( width "wr" )
       nameParameter( length "l" )
       nameParameter( width "w" )
       nameParameter( res "r" )

     /* Metal-5 resistors */
     if( (avSwitch  "FDK") then
       extractDevice( "RM5_MM" m5res slm_c("PLUS" "MINUS") namePrefix("X") flagMalformed physical
       cellView( "RM5_MM ivpcell" )  )
      else 
        extractDevice( "RM5_MM" m5res slm_c("PLUS" "MINUS") namePrefix("X") flagMalformed physical )
        ) 

       width  	= measureParameter( length ( m5res inside     ME5 ) 0.5e-6 )
       length   	= measureParameter( length ( m5res coincident ME5 ) 0.5e-6 )

        Rs = 0.062
        res = calculateParameter( Rs * length / width )

       nameParameter( length "lr" )
       nameParameter( width "wr" )
       nameParameter( length "l" )
       nameParameter( width "w" )
       nameParameter( res "r" )
  
     /* Metal-6 resistors */
     if( (avSwitch  "FDK") then 
       extractDevice( "RM6_MM" m6res top_m_c("PLUS" "MINUS") namePrefix("X") flagMalformed physical 
            cellView( "RM6_MM ivpcell" ) )
      else 
        extractDevice( "RM6_MM" m6res top_m_c("PLUS" "MINUS") namePrefix("X") flagMalformed physical )
       )  

       width  	= measureParameter( length ( m6res inside     ME6 ) 0.5e-6 )
       length   	= measureParameter( length ( m6res coincident ME6 ) 0.5e-6 )

       if( (avSwitch "Top_Metal_Thickness--20K") then
       	Rs = 0.020
       else
	if( (avSwitch "Top_Metal_Thickness--12K") then
	 Rs = 0.023
	 else
	  Rs = 0.041
         )
       )
       res = calculateParameter( Rs * length / width )

       nameParameter( length "lr" )
       nameParameter( width "wr" )
       nameParameter( length "l" )
       nameParameter( width "w" )
       nameParameter( res "r" ) 
 
      );; endif 1P5M
  );; endif 1P4M 
  
/* Mixed Mode BJT 5.0um x5.0um */
if( (avSwitch  "FDK") then 
  extractBJT( "PNP_V50X50_MM" bjt_v5_mm psub("C") wel("B") qte("E") flagMalformed 
    cellView( "PNP_V50X50_MM ivpcell" ) )
 else 
   extractBJT( "PNP_V50X50_MM" bjt_v5_mm psub("C") wel("B") qte("E") flagMalformed )
  )   

  emitArea = measureParameter( area ( bjt_v5_mm over qte ) )
  normalizedEmitArea = calculateParameter( emitArea * 1e-12 )

  nameParameter( normalizedEmitArea "AREA" )

/* Mixed Mode BJT 10.0umx10.0um */
if( (avSwitch  "FDK") then
  extractBJT( "PNP_V100X100_MM" bjt_v10_mm psub("C") wel("B") qte("E") flagMalformed 
    cellView( "PNP_V100X100_MM ivpcell" ) )
 else 
    extractBJT( "PNP_V100X100_MM" bjt_v10_mm psub("C") wel("B") qte("E") flagMalformed )
   )  

  emitArea = measureParameter( area ( bjt_v10_mm over qte ) )
  normalizedEmitArea = calculateParameter( emitArea * 1e-12 )

  nameParameter( normalizedEmitArea "AREA" )
  
/* Mixed Mode MIM Capacitor */
if( (avSwitch  "FDK") then
  extractDevice( "MIMCAPS_MM" cmmc_mm MMC("PLUS") slm_c("MINUS") namePrefix("X") flagMalformed physical
       cellView( "MIMCAPS_MM ivpcell" )  )
 else 
   extractDevice( "MIMCAPS_MM" cmmc_mm MMC("PLUS") slm_c("MINUS") namePrefix("X") flagMalformed physical )
  )   

  A 		= measureParameter( area ( cmmc_mm ) 1e-12 )
  P 		= measureParameter( perimeter ( cmmc_mm ) 1e-6 )
  Ca    	= 1e-3
  Cf    	= 7.5e-11
  Cap_mmc   	= calculateParameter( ( Ca * A ) + ( Cf * P ) )
  width_mmc	= calculateParameter( (P/2 - sqrt( P*P/4 - 4*A )) / 2 )
;  width_mmc 	= measureParameter( length ( cmmc_mm inside cmmc_w ) 1e-6 )
  length_mmc	= calculateParameter(  A / width_mmc )

  nameParameter( Cap_mmc "c" )
  nameParameter( width_mmc "w" )
  nameParameter( length_mmc "l" )

/* Mixed Mode N+/Psub Diode */
if( (avSwitch  "FDK") then 
  extractDIODE( "DION_MM" dioden_mm psub("PLUS") nsd("MINUS") flagMalformed 
      cellView( "DION_MM ivpcell" ) )
else 
  extractDIODE( "DION_MM" dioden_mm psub("PLUS") nsd("MINUS") flagMalformed ) 
 )

  area_dn_mm 	= measureParameter( area ( dioden_mm ) 1e-12 )
  perim_dn_mm 	= measureParameter( perimeter ( dioden_mm ) 1e-6 )

  nameParameter( area_dn_mm "area" )
  nameParameter( perim_dn_mm "pj" )

/* Mixed Mode P+/N-Well Diode */
if( (avSwitch  "FDK") then 
  extractDIODE( "DIOP_MM" diodep_mm psd("PLUS") wel("MINUS") flagMalformed 
      cellView( "DIOP_MM ivpcell" ) )
  else 
    extractDIODE( "DIOP_MM" diodep_mm psd("PLUS") wel("MINUS") flagMalformed )
  ) 
 
  area_dp_mm 	= measureParameter( area ( diodep_mm ) 1e-12 )
  perim_dp_mm 	= measureParameter( perimeter ( diodep_mm ) 1e-6 )

  nameParameter( area_dp_mm "area" )
  nameParameter( perim_dp_mm "pj" )

/* Mixed Mode NWell/Psub Diode */
if( (avSwitch  "FDK") then 
  extractDIODE( "DIONW_MM" NWNACT_MM psub("PLUS") wel("MINUS")  flagMalformed
      cellView( "DIONW_MM ivpcell" ) )
  else 
    extractDIODE( "DIONW_MM" NWNACT_MM psub("PLUS") wel("MINUS")  flagMalformed )
  )

  area = measureParameter( area ( NWNACT_MM ) 1e-12 )
  perim = measureParameter( perimeter ( NWNACT_MM ) 1e-6 )

  nameParameter( area "area" )
  nameParameter( perim "pj" )


) ;; endif Skip_Mixed_Mode_Device_Extraction


/******************* RF Device Extraction ******************/

if( ( avSwitch "Skip_RF_Device_Extraction" ) then
else

;;-----  1.8V RF NMOS scalable with Finger Number ------

if( (avSwitch  "FDK") then  
  extractDevice( "N_L18W500_18_RF" ng_rf rfnd("D") ply("G") rfns("S") psub("B") flagMalformed 
       cellView( "N_L18W500_18_RF ivpcell" ) namePrefix( "X") bulkLayers( psub) )
  else 
    extractDevice( "N_L18W500_18_RF" ng_rf rfnd("D") ply("G") rfns("S") psub("B") flagMalformed  )
  )    

  w_mos19  = measureParameter( length ( ngate_rf coincident ply ) 0.5e-6 )
  l_mos19  = measureParameter( length ( ngate_rf inside     ply ) 0.5e-6 )
  m_mos19  = measureParameter( figCount ( bndiff enclosing ngate_rf ) )
  length19 = calculateParameter( l_mos19 / m_mos19 )
  width19  = calculateParameter( w_mos19 / m_mos19 )

  attachParameter( m_mos19  "nf" ng_rf )
  attachParameter( length19 "l"  ng_rf )
  attachParameter( width19  "w"  ng_rf )
  
;;-----  1.8V RF NMOS scalable with Finger Length ------
if( (avSwitch  "FDK") then 
 extractDevice( "N_PO7W500_18_RF" ng_srf rfnd("D") ply("G") rfns("S") psub("B") flagMalformed  
      cellView( "N_PO7W500_18_RF ivpcell" ) bulkLayers( psub ) namePrefix( "X" ) )
  else 
    extractDevice( "N_PO7W500_18_RF" ng_srf rfnd("D") ply("G") rfns("S") psub("B") flagMalformed )
    ) 
  
  w_mos20  = measureParameter( length ( ngate_srf coincident ply ) 0.5e-6 )
  l_mos20  = measureParameter( length ( ngate_srf inside     ply ) 0.5e-6 )
  m_mos20  = measureParameter( figCount ( bndiff enclosing ngate_srf ) )
  length20 = calculateParameter( l_mos20 / m_mos20 )
  width20  = calculateParameter( w_mos20 / m_mos20 )

  attachParameter( m_mos20  "nf" ng_srf )
  attachParameter( length20 "l"  ng_srf )
  attachParameter( width20  "w"  ng_srf )
  
;;-----  1.8V RF PMOS scalable with Finger Number ------
if( (avSwitch  "FDK") then 
  extractDevice( "P_L18W500_18_RF" pg_rf rfpd("D") ply("G") rfps("S") wel("B") flagMalformed
       cellView( "P_L18W500_18_RF ivpcell" ) namePrefix( "X" ) bulkLayers( wel ) )
  else 
     extractDevice( "P_L18W500_18_RF" pg_rf rfpd("D") ply("G") rfps("S") wel("B") flagMalformed  )
   )
   
  w_mos21  = measureParameter( length ( pgate_rf coincident ply ) 0.5e-6 )
  l_mos21  = measureParameter( length ( pgate_rf inside     ply ) 0.5e-6 )
  m_mos21  = measureParameter( figCount ( bpdiff enclosing pgate_rf ) )
  length21 = calculateParameter( l_mos21 / m_mos21 )
  width21  = calculateParameter( w_mos21 / m_mos21 )

  attachParameter( m_mos21  "nf" pg_rf )
  attachParameter( length21 "l"  pg_rf )
  attachParameter( width21  "w"  pg_rf )

;;-----  1.8V RF PMOS scalable with Finger Length ------
if( (avSwitch  "FDK") then 
  extractDevice( "P_PO7W500_18_RF" pg_srf rfpd("D") ply("G") rfps("S") wel("B") flagMalformed  
       cellView( "P_PO7W500_18_RF ivpcell" ) namePrefix( "X" ) bulkLayers( wel ) )
  else 
    extractDevice( "P_PO7W500_18_RF" pg_srf rfpd("D") ply("G") rfps("S") wel("B") flagMalformed  )
    ) 
 
  w_mos22  = measureParameter( length ( pgate_srf coincident ply ) 0.5e-6 )
  l_mos22  = measureParameter( length ( pgate_srf inside     ply ) 0.5e-6 )
  m_mos22  = measureParameter( figCount ( bpdiff enclosing pgate_srf ) )
  length22 = calculateParameter( l_mos22 / m_mos22 )
  width22  = calculateParameter( w_mos22 / m_mos22 )

  attachParameter( m_mos22  "nf" pg_srf )
  attachParameter( length22 "l"  pg_srf )
  attachParameter( width22  "w"  pg_srf )

;;-----  3.3V RF NMOS scalable with Finger Number ------
if( (avSwitch  "FDK") then
 extractDevice( "N_L34W500_33_RF" hng_rf rfnd("D") ply("G") rfns("S") psub("B") flagMalformed  
      cellView( "N_L34W500_33_RF ivpcell" ) namePrefix( "X" ) bulkLayers( psub ) )
  else 
   extractDevice( "N_L34W500_33_RF" hng_rf rfnd("D") ply("G") rfns("S") psub("B") flagMalformed )
   ) 
   

  w_mos23  = measureParameter( length ( hngate_rf coincident ply ) 0.5e-6 )
  l_mos23  = measureParameter( length ( hngate_rf inside     ply ) 0.5e-6 )
  m_mos23  = measureParameter( figCount ( bndiff enclosing hngate_rf ) )
  length23 = calculateParameter( l_mos23 / m_mos23 )
  width23  = calculateParameter( w_mos23 / m_mos23 )

  attachParameter( m_mos23   "nf" hng_rf )
  attachParameter( length23  "l"  hng_rf )
  attachParameter( width23   "w"  hng_rf )
 
;;-----  3.3V RF NMOS scalable with Finger Length ------
if( (avSwitch  "FDK") then
 extractDevice("N_PO7W500_33_RF" hng_srf rfnd("D") ply("G") rfns("S") psub("B") flagMalformed  
     cellView( "N_PO7W500_33_RF ivpcell" ) namePrefix( "X" ) bulkLayers( psub ) ) 
  else 
     extractDevice("N_PO7W500_33_RF" hng_srf rfnd("D") ply("G") rfns("S") psub("B") flagMalformed  )
     )

  w_mos24  = measureParameter( length ( hngate_srf coincident ply ) 0.5e-6 )
  l_mos24  = measureParameter( length ( hngate_srf inside     ply ) 0.5e-6 )
  m_mos24  = measureParameter( figCount ( bndiff enclosing hngate_srf ) )
  length24 = calculateParameter( l_mos24 / m_mos24 )
  width24  = calculateParameter( w_mos24 / m_mos24 )

  attachParameter( m_mos24  "nf" hng_srf )
  attachParameter( length24 "l"  hng_srf )
  attachParameter( width24  "w"  hng_srf )
 
;;-----  3.3V RF PMOS scalable with Finger Number ------
if( (avSwitch  "FDK") then
  extractDevice( "P_L34W500_33_RF" hpg_rf rfpd("D") ply("G") rfps("S") wel("B") flagMalformed 
       cellView( "P_L34W500_33_RF ivpcell" ) namePrefix( "X" ) bulkLayers( wel ) )
  else 
      extractDevice( "P_L34W500_33_RF" hpg_rf rfpd("D") ply("G") rfps("S") wel("B") flagMalformed )
  ) 

  w_mos25  = measureParameter( length ( hpgate_rf coincident ply ) 0.5e-6 )
  l_mos25  = measureParameter( length ( hpgate_rf inside     ply ) 0.5e-6 )
  m_mos25  = measureParameter( figCount ( bpdiff enclosing hpgate_rf ) )
  width25  = calculateParameter( w_mos25 / m_mos25 )
  length25 = calculateParameter( l_mos25 / m_mos25 )

  attachParameter( m_mos25  "nf" hpg_rf )
  attachParameter( length25 "l"  hpg_rf )
  attachParameter( width25  "w"  hpg_rf )
  
;;-----  3.3V RF PMOS scalable with Finger Length ------
if( (avSwitch  "FDK") then
 extractDevice( "P_PO7W500_33_RF" hpg_srf rfpd("D") ply("G") rfps("S") wel("B") flagMalformed 
      cellView( "P_PO7W500_33_RF ivpcell" ) namePrefix( "X" ) bulkLayers( wel ) )
  else 
    extractDevice( "P_PO7W500_33_RF" hpg_srf rfpd("D") ply("G") rfps("S") wel("B") flagMalformed )
    ) 

  w_mos26 = measureParameter( length ( hpgate_srf coincident ply ) 0.5e-6 )
  l_mos26 = measureParameter( length ( hpgate_srf inside     ply ) 0.5e-6 )
  m_mos26 = measureParameter( figCount ( bpdiff enclosing hpgate_srf ) )
  width26  = calculateParameter( w_mos26 / m_mos26 )
  length26 = calculateParameter( l_mos26 / m_mos26 )

  attachParameter( m_mos26  "nf" hpg_srf )
  attachParameter( length26 "l"  hpg_srf )
  attachParameter( width26  "w"  hpg_srf )
 
/* RF Non-Salicide N+ poly resistor */
if( (avSwitch  "FDK") then
  extractDevice( "RNNPO_RF" nsnpyr_rf ply("PLUS" "MINUS") psub("B") flagMalformed  
        cellView("RNNPO_RF ivpcell") namePrefix("X") bulkLayers( psub ) )  
  else 
      extractDevice( "RNNPO_RF" nsnpyr_rf ply("PLUS" "MINUS") psub("B") flagMalformed ) 
    ) 

  
  width   	= measureParameter( length ( nsnpyr_rf inside     PO1 ) 0.5e-6 )
  length    	= measureParameter( length ( nsnpyr_rf coincident PO1 ) 0.5e-6 )

  Rs = 113
  Rend = 17e-6
  deltaW = -0.097e-6
  res = calculateParameter(2*Rend/(width+deltaW) + Rs*(length/(width + deltaW)))
    
  attachParameter( res "r" nsnpyr_rf )
  attachParameter( length "l" nsnpyr_rf )
  attachParameter( width "w" nsnpyr_rf )
 
/* RF Non-Salicide P+ poly resistor */
if( (avSwitch  "FDK") then
  extractDevice( "RNPPO_RF" nsppyr_rf ply("PLUS" "MINUS") wel("B") flagMalformed 
       cellView( "RNPPO_RF ivpcell" ) namePrefix("X") bulkLayers( wel ) )
   else 
      extractDevice( "RNPPO_RF" nsppyr_rf ply("PLUS" "MINUS") wel("B") flagMalformed )
    ) 

  
  width   	= measureParameter( length ( nsppyr_rf inside     PO1 ) 0.5e-6 )
  length    	= measureParameter( length ( nsppyr_rf coincident PO1 ) 0.5e-6 )

  Rs = 352
  Rend = 105e-6
  deltaW = -0.046e-6
  res = calculateParameter(2*Rend/(width+deltaW) + Rs*(length/(width + deltaW)))

  attachParameter( res "r" nsppyr_rf )
  attachParameter( length "l" nsppyr_rf )
  attachParameter( width "w" nsppyr_rf )
  
/* RF HR poly resistor */
if( (avSwitch  "FDK") then
  extractDevice( "RNHR_RF" hrpyres_rf ply("PLUS" "MINUS") wel("B") flagMalformed 
       cellView( "RNHR_RF ivpcell" ) namePrefix("X") bulkLayers( wel ) )
   else 
      extractDevice( "RNHR_RF" hrpyres_rf ply("PLUS" "MINUS") wel("B") flagMalformed )
   ) 

  width   	= measureParameter( length (hrpyres_rf inside     PO1 ) 0.5e-6 )
  length    	= measureParameter( length (hrpyres_rf coincident PO1 ) 0.5e-6 )

  Rs = 1039
  Rend = 120e-6
  deltaW = -0.043e-6
  widthEff = calculateParameter( width + deltaW )
  res = calculateParameter((2*Rend/widthEff) + Rs * ( length - 0.4e-6)/widthEff)

  attachParameter( res "r" hrpyres_rf )
  attachParameter( width "w" hrpyres_rf )
  attachParameter( length "l" hrpyres_rf )
  
/* N+ / N-Well MIS Varactor */
if( (avSwitch  "FDK") then
 extractDevice( "VARMIS_18_RF" varmis_rf slm_term("PLUS") wel("MINUS") psub("B") flagMalformed
      cellView( "VARMIS_18_RF ivpcell" ) namePrefix("X") bulkLayers( psub ) ) 
   else 
     extractDevice( "VARMIS_18_RF" varmis_rf slm_term("PLUS") wel("MINUS") psub("B") flagMalformed )
     )
    
  
  nf	= measureParameter( figCount ( wel enclosing vargate ) )
  l_all	= measureParameter( length ( vargate coincident PO1 ) 0.5e-6)
  w_all	= measureParameter( length ( vargate inside     PO1 ) 0.5e-6)
  l	= calculateParameter( l_all / nf )
  w	= calculateParameter( w_all / nf ) 

  Ca = 822.2e-5
  Cp = 15.34e-11
  cap_mis  = calculateParameter( ( w * l * Ca + 2*( l + w ) * Cp ) * nf )
  
  attachParameter( nf "nf" varmis_rf )
  attachParameter( cap_mis "c" varmis_rf )
  ;;attachParameter( w "w" varmis_rf )
  ;;attachParameter( l "l" varmis_rf )
  
/* P+/N-Well Diode Varactor */
if( (avSwitch  "FDK") then
  extractDevice( "VARDIOP_RF" vard_rf psd("PLUS") wel("MINUS") flagMalformed 
       cellView( "VARDIOP_RF ivpcell" ) namePrefix("X") )
   else 
     extractDevice( "VARDIOP_RF" vard_rf psd("PLUS") wel("MINUS") flagMalformed )
    )
 
  nf		= measureParameter( figCount ( vard_rf enclosing pnvar ) )
  A	 	= measureParameter( area ( pnvar ) 1e-12 )
  P	 	= measureParameter( perimeter ( pnvar ) 1e-6 )
  Ca    	= 1.136e-3
  Cf    	= 1.56e-10
  Cap_vard   	= calculateParameter( ( Ca * A ) + ( Cf * P ) )
  width_vard 	= calculateParameter( (P/nf/2 - sqrt(P*P/nf/nf/4 - 4*A/nf))/2) 
  length_vard	= calculateParameter( ( A / width_vard ) / nf )

  attachParameter( nf "nf" vard_rf )
  attachParameter( Cap_vard "c" vard_rf )
  ;;attachParameter( width_vard "w" vard_rf )
  ;;attachParameter( length_vard "l" vard_rf )

/* RF MIM Capacitor */
if( (avSwitch  "FDK") then
  extractDevice( "MIMCAPM_RF" cmmc_msq_rf MMC("PLUS") slm_c("MINUS") psub("B") flagMalformed 
        bulkLayers( psub ) namePrefix("XC") cellView( "MIMCAPM_RF ivpcell" ) )
 else 
    extractDevice( "MIMCAPM_RF" cmmc_msq_rf MMC("PLUS") slm_c("MINUS") psub("B") flagMalformed )
  )
  
  fingers	= measureParameter( figCount (cmmc_msq_rf enclosing cmmc_msq ) )
  nx		= measureParameter( figCount (CSYMBOL enclosing cmmc_msq ) )
  ny		= calculateParameter( fingers / nx )
  area_mmc_rf 	= measureParameter( area ( cmmc_msq ) 1e-12 )
  perim_mmc_rf 	= measureParameter( perimeter ( cmmc_msq ) 1e-6 )
  Ca    	= 1e-3
  Cf    	= 7.5e-11
  Cap_mmc_rf   	= calculateParameter((Ca * area_mmc_rf) + (Cf * perim_mmc_rf ))
  width_all 	= measureParameter( length (cmmc_msq coincident CSYMBOL) 0.5e-6)
  width_mmc_rf	= calculateParameter( width_all / nx )
  length_mmc_rf	= calculateParameter(  area_mmc_rf / width_mmc_rf /nx /ny )

    attachParameter( nx "nx" cmmc_msq_rf )
    attachParameter( ny "ny" cmmc_msq_rf )
    attachParameter( Cap_mmc_rf "c" cmmc_msq_rf )
    attachParameter( width_mmc_rf "w" cmmc_msq_rf )
    attachParameter( length_mmc_rf "l" cmmc_msq_rf )

/* RF Pad */
if( (avSwitch  "FDK") then   
  extractDevice( "PAD_RF" rf_pad top_m_c("PLUS") M1("MINUS") namePrefix("X") flagMalformed  
       cellView( "PAD_RF ivpcell" ) )
  else 
    extractDevice( "PAD_RF" rf_pad top_m_c("PLUS") M1("MINUS") namePrefix("X") flagMalformed  )
    ) 
     
  index1	= measureParameter( figCount ( rf_pad enclosing type1 ) )
  index2	= measureParameter( figCount ( rf_pad enclosing type2 ) )
  index3	= measureParameter( figCount ( rf_pad enclosing type3 ) )

if( (avSwitch "Top_Metal--ME4") then
  index		= calculateParameter( index1 + index2 + index3 )
else
  if( (avSwitch "Top_Metal--ME5") then
    index4	= measureParameter( figCount ( rf_pad enclosing type4 ) )
    index	= calculateParameter( index1 + index2 + index3 +index4 )
  else
    index4	= measureParameter( figCount ( rf_pad enclosing type4 ) )
    index5	= measureParameter( figCount ( rf_pad enclosing type5 ) )
    index	= calculateParameter( index1 + index2 + index3 +index4 + index5)
  )  ;; endif 1P5M
)  ;; endif 1P4M
  
  attachParameter( index "index" rf_pad )

/*  Inductor  */  
if( (avSwitch  "FDK") then
 extractDevice( "L_SLCR20K_RF" ind_me ind_plus("PLUS") ind_minus("MINUS") psub("B") flagMalformed
      cellView( "L_SLCR20K_RF ivpcell" ) namePrefix("X") bulkLayers( psub ) ) 
  else 
   extractDevice( "L_SLCR20K_RF" ind_me ind_plus("PLUS") ind_minus("MINUS") psub("B") flagMalformed )
   )

  N1	= measureParameter( figCount ( ind_me enclosing slm_l2 ) )  
  N	= calculateParameter( N1 + 0.5 )
  W1 	= measureParameter( length ( slm_l2 inside top_m_ls ) 1e-6 )
  W 	= calculateParameter( W1 / ( 2 * N1 ) + 0.2e-6 ) 
  P	= measureParameter( perimeter ( ldimeter ) 0.5e-6 )
  A	= measureParameter( area ( ldimeter ) 1e-12 )
  OD	= calculateParameter( (P - sqrt( P*P - 4*A )) / 2 )
  S1	= measureParameter( length ( slm_l1 outside top_m_lb ) 1e-6 )
  N2	= measureParameter( figCount ( ldimeter enclosing slm_l1 ) )
  S	= calculateParameter( S1 / ( 2*N2 ) + 0.2e-6 )
  D	= calculateParameter( OD - 2*(N-1)*S - 2*N*W - (W + S)/2 )
  du	= calculateParameter( ( D/2 ) * 1e6 )
  wu	= calculateParameter( W * 1e6 )
  su	= calculateParameter( S * 1e6 )
  tu	= 2

  L_spiral = calculateParameter( 0.5*(N*3.14159*(2*(2*du+wu)+(2*N-1) * (wu+su)))
             + (N+0.5) * (wu+su) )
  d_plus   = calculateParameter( (wu+su) * (3 * N - 2*(N - 0.5) - 1 ) * 
             (N + 0.5)/(3*(2*N - N - 0.5 ) ) )
  L	   = calculateParameter( (2*L_spiral*(log(2*L_spiral/(wu+tu))-0.2-
            0.4418*N+0.97*(N-1)* (log(sqrt(1 +(L_spiral/(4*N*d_plus))*
            (L_spiral/(4*N*d_plus)))+L_spiral/(4*N*d_plus))-
            sqrt(1+(4*N*d_plus/L_spiral)*(4*N*d_plus/L_spiral))-
            4*N*d_plus/L_spiral))+2923-3700*N+507*N*N)*1e-13 )
 
  attachParameter( W "w" ind_me )
  attachParameter( N "n" ind_me )
  attachParameter( D "d" ind_me )
  ;;attachParameter( S "s" ind_me )
  attachParameter( L "L" ind_me )      

 ) ;; endif Skip_RF_Device_Extraction
       
 ) ;end drcExtractRules
